# Supplementary material for: Future landscapes of women’s hormone-sensitive cancers: unraveling global trends, age stratification, and regional inequities (1990–2035)
Source: Front Endocrinol (Lausanne). 2026 May 1;17:1691889. doi: 10.3389/fendo.2026.1691889 (PMC13177307; doi:10.3389/fendo.2026.1691889)
Supplement: Supplementary file 2 [file Table1.xlsx]

## Sheet: Sheet1
Table S1 List of International Classification of Diseases (ICD) codes mapped to hormone-sensitive cancers in GBD 2021
Cause	ICD10	ICD9
Breast cancer	C50-C50.9, D05-D05.9, D24-D24.9, D48.6, D49.3	174-175.9, 217-217.8, 233.0, 238.3, 239.3, 610-610.9
Ovarian cancer	C56-C56.9, D27-D27.9, D39.1	183-183.0, 220-220.9, 236.2
Uterine cancer	C54-C54.9, D07.0-D07.2, D26.1-D26.9	182-182.9, 233.2

## Sheet: TableS2
Table S2 The 21 GBD regions and 204 countries/territories burden of HSCs in reproductive age (15-49 years) group women
Region	Number of cases (UI), 1990	ASIR (UI),1990	Number of cases (UI), 2021	ASIR (UI), 2021	EAPC (CI), 1990-2021	Number of cases (UI), 1990	ASDR (UI),1990	Number of cases (UI), 2021	ASDR (UI), 2021	EAPC (CI), 1990-2021	Number of cases (UI), 1990	ASDiR (UI),1990	Number of cases (UI), 2021	ASDiR (UI), 2021	EAPC (CI), 1990-2021
	Incidence					Deaths					DALYs
Andean Latin America	1353.27(1120.03,1673.78)	18.2(14.24,23.41)	5049.55(6635.61,3806.36)	29.28(21.14,39.97)	1.44(1.25,1.63)	558.96(463.04,682.3)	7.65(6.07,9.68)	1268.31(1653.84,969.4)	7.37(5.4,9.93)	-0.28(-0.42,-0.15)	28365.02(23497.59,34792.63)	380.25(300.69,483.85)	64725.65(84227.55,49527.45)	375.13(274.97,506.99)	-0.18(-0.32,-0.03)
Australasia	3095.72(2861.26,3337.99)	56.62(48.95,65.15)	4348.87(4897.98,3787.71)	51.72(41.95,62.70)	-0.24(-0.40,-0.08)	664.71(617.39,709.18)	12.19(10.74,13.65)	514.09(568.69,460.77)	6.08(5.2,7.03)	-2.31(-2.37,-2.25)	33991.88(31630,36229.6)	620.98(545.21,697.31)	27452.26(30605.65,24563.27)	327.34(277.84,381.98)	-2.14(-2.20,-2.08)
Caribbean	2614.36(2362.45,2944.97)	33.66(29.17,39.07)	5013.87(6064.59,4114.09)	40.39(32.32,50.54)	0.50(0.37,0.63)	806.07(712.38,931.21)	10.46(8.99,12.49)	1384.04(1742.99,1093.9)	11.14(8.55,14.53)	0.17(0.09,0.25)	41057.5(36299.88,47617.35)	526.3(451.15,631.54)	69782.21(87970.71,55194.23)	563.42(431.43,738.61)	0.19(0.11,0.27)
Central Asia	4166.09(3889.43,4416.4)	32.6(29.7,35.55)	6776.3(7769.89,5852.27)	26.89(22.81,31.60)	-0.57(-0.69,-0.46)	1481.78(1389.2,1575.08)	11.8(10.89,12.71)	1959.91(2265.46,1692.73)	7.78(6.64,9.09)	-1.37(-1.49,-1.26)	76344.08(71611.46,81084.76)	591.04(545.07,636.39)	99652.39(114926.56,85929.06)	394.73(336.88,461.52)	-1.33(-1.44,-1.22)
Central Europe	13719.5(13086.04,14409.57)	42.25(39.21,45.51)	15140.8(16716.37,13722.53)	44.31(39.30,49.88)	0.10(-0.02,0.22)	4131.08(3952.31,4314.72)	12.73(12.02,13.48)	2782.92(3053.68,2528.61)	8.03(7.23,8.87)	-1.60(-1.71,-1.50)	206465.66(197309.4,216041.81)	634.77(598.18,673.16)	140657.02(154310.95,126992.41)	412.73(370.57,456.9)	-1.50(-1.60,-1.39)
Central Latin America	8322.35(8023.52,8647.66)	25.66(23.98,27.53)	32282.91(36871.78,27508.45)	46.17(39.07,53.43)	1.72(1.59,1.85)	2346.14(2274.06,2418.53)	7.37(6.97,7.79)	6021.35(6902.21,5132.45)	8.6(7.28,9.91)	0.40(0.26,0.53)	122110.87(118464.96,126067.17)	374.55(353.74,396.06)	310871.8(357029.49,264210.46)	444.97(376.93,514.59)	0.46(0.33,0.59)
Central Sub-Saharan Africa	1075.44(733.89,1518.45)	11.78(7.61,17.77)	4871.68(6616.58,3449.66)	19.15(12.84,27.54)	1.60(1.33,1.87)	624.69(429.84,860.71)	6.95(4.58,10.16)	2306.45(3093.97,1634.56)	9.21(6.26,13.16)	0.93(0.73,1.14)	31247.4(21663.24,43123.81)	340.72(224.11,499.49)	115839.2(155744.48,82519.33)	454.57(308.73,650.44)	0.96(0.75,1.16)
East Asia	55466.07(40979.74,69779.97)	19.92(14.67,25.19)	142687.98(184684.58,107488.11)	34.20(25.39,44.78)	1.69(1.60,1.78)	19472.17(14450.53,24525.92)	7.1(5.25,8.99)	22812.28(29474.25,17220.19)	5.4(4.02,7.07)	-1.22(-1.34,-1.09)	1006851.63(746065.37,1271274.87)	359.89(265.32,456.95)	1185050.58(1535651.05,894370.33)	285.31(211.64,374.08)	-1.04(-1.16,-0.93)
Eastern Europe	25347.57(24321.5,26395.3)	45.19(42.37,48.27)	28513.42(32303.63,25089.75)	44.90(39.23,51.28)	-0.33(-0.51,-0.15)	7403.52(7104.19,7700.32)	13.25(12.47,14.11)	5798.14(6736.28,5050.76)	9.06(7.83,10.58)	-1.66(-1.84,-1.47)	372630.18(357266.22,388102.35)	661.16(621.17,706.52)	292901.02(339825.7,255396.41)	462.58(400.61,540.1)	-1.58(-1.76,-1.41)
Eastern Sub-Saharan Africa	4643.27(3457.56,6013.39)	14.7(10.73,19.38)	19284.14(24457.99,14793.07)	22.99(17.49,29.52)	1.29(1.14,1.44)	2575.2(1931.02,3334.41)	8.38(6.15,11.04)	8459.71(10677.91,6621.19)	10.35(7.99,13.21)	0.52(0.40,0.65)	132299.24(99176.28,171379.43)	418.04(306.78,550.79)	439939.71(557097.1,341672.83)	524.67(402.43,672.67)	0.58(0.45,0.71)
High-income Asia Pacific	16215.06(14959.56,17378.65)	32.37(28.36,36.92)	25001.25(27171.38,22930.17)	48.05(41.82,54.44)	1.27(1.02,1.53)	3326.58(3169.3,3456.01)	6.62(6.19,7.04)	3014.2(3203.89,2840.01)	5.66(5.23,6.16)	-0.62(-0.73,-0.51)	171279.3(162776.97,179787.79)	343.67(319.23,368.65)	158539.85(169855.19,147418.41)	305.77(279.22,336.12)	-0.49(-0.60,-0.37)
High-income North America	58412.02(56978.6,59988.56)	75.48(72.27,78.96)	56068.25(58955.43,53358.51)	59.19(55.60,63.15)	-0.86(-0.94,-0.78)	9564.81(9338.47,9796.26)	12.39(11.97,12.83)	6419.5(6719.88,6137.43)	6.76(6.4,7.12)	-1.98(-2.09,-1.88)	499972.95(482785.04,518860.67)	644.29(616.55,674.2)	345361.48(365008.46,326006.98)	366.02(342.6,390.29)	-1.88(-1.98,-1.78)
North Africa and Middle East	19592.78(16461.39,24206.55)	32.55(26.52,40.91)	122397.02(139523.83,105954.3)	76.11(64.19,89.49)	3.05(2.92,3.18)	6080.39(5090.39,7602.35)	10.32(8.43,13.06)	21723.59(25377.05,18343.31)	13.55(11.29,16.13)	1.12(1.00,1.25)	312509.15(262628.8,390940.64)	520.29(424.94,660.42)	1136232.31(1325982.95,962739.57)	706.32(588.08,842.35)	1.25(1.12,1.38)
Oceania	330.7(235.61,442.95)	27.27(18.77,38.52)	946.68(1311.3,670.4)	29.94(20.07,44.35)	0.12(-0.04,0.29)	145.04(102.72,195.19)	12.16(8.28,17.23)	427.13(594.67,310.51)	13.62(9.25,19.86)	0.39(0.29,0.50)	7394.01(5214.4,9857.53)	606.9(411.82,861.19)	21641.38(29989.66,15685.67)	683.08(462.75,999.88)	0.40(0.29,0.51)
South Asia	51855.2(44386.82,60505.47)	24.46(20.52,28.9)	212979.79(248802.74,183436.97)	45.49(37.80,54.81)	1.91(1.77,2.06)	26947.72(23300.77,31072.29)	12.92(10.96,15.08)	79445.07(92098.93,68573.88)	17.06(14.27,20.43)	0.76(0.64,0.88)	1367105.41(1179961.51,1581105.6)	643.93(544.87,754.13)	4079317.43(4754009.61,3508614.33)	869.95(723.39,1047.24)	0.85(0.74,0.96)
Southeast Asia	21953.61(17518.74,28002.86)	22.74(17.84,29.33)	73176.53(90301.67,58453.85)	37.89(29.56,47.33)	1.56(1.47,1.64)	8878.11(7193.82,11095.71)	9.49(7.56,12.03)	21906.17(27262.95,17567.56)	11.26(8.89,14.12)	0.46(0.39,0.54)	451881.36(363758.99,568903.77)	473.03(374.74,603.52)	1103310.6(1371215.51,881235.19)	569.83(449.62,711.82)	0.51(0.43,0.59)
Southern Latin America	3960.5(3619.03,4303.18)	33.52(28.51,39.5)	6527.27(7225.97,5911.35)	34.75(29.31,41.05)	0.12(0.02,0.23)	1488.96(1380.58,1604.97)	12.64(10.98,14.56)	1607.45(1751.82,1469.91)	8.52(7.32,9.81)	-1.25(-1.37,-1.13)	74255.89(68855.37,80148.58)	628.5(545.48,725.08)	81867.39(88978.32,75083.65)	436.09(373.26,504.16)	-1.14(-1.26,-1.02)
Southern Sub-Saharan Africa	2227.26(1917.06,2631.32)	21.61(17.73,26.34)	6337.39(7407.82,5336.86)	30.66(25.00,37.20)	1.89(1.43,2.35)	991.99(853.26,1171.36)	9.83(8.12,11.8)	2461.92(2889.91,2082.61)	11.97(9.78,14.52)	1.44(0.98,1.89)	51309.19(44324.64,60340.14)	497.47(410.79,599.55)	123957.38(145598.33,104733.38)	597.58(488.21,726.81)	1.35(0.88,1.82)
Tropical Latin America	7851.37(7504.32,8229.36)	23.67(21.96,25.63)	24529.24(26054.78,23077.11)	36.73(33.59,40.07)	1.09(0.99,1.20)	2951.2(2836.37,3073.62)	9.03(8.45,9.67)	6450.47(6820.14,6091.22)	9.61(8.9,10.34)	-0.07(-0.15,0.01)	149866.1(143740.43,156238.54)	450.82(420.78,483.12)	327455.67(346002.11,309291.77)	490.36(453.43,528.71)	0.01(-0.07,0.09)
Western Europe	62146.38(60059.96,64233.11)	61.36(57.75,65.28)	63574.85(66691.94,60819.38)	54.31(50.29,58.63)	-0.33(-0.50,-0.15)	13327.3(12962.78,13707.07)	13.13(12.53,13.72)	7655.98(7940.3,7383.62)	6.46(6.11,6.82)	-2.32(-2.40,-2.25)	676774.46(654328.51,701113.11)	668.6(635.1,703.07)	405610.52(429189,385217.64)	347.74(324.81,372.68)	-2.14(-2.21,-2.07)
Western Sub-Saharan Africa	3954.24(3066.95,4846.49)	12.75(9.82,15.82)	18227.65(24727.47,12721.62)	19.91(13.80,27.27)	1.45(1.33,1.57)	2190.91(1717.84,2660.59)	7.2(5.63,8.81)	7992.43(10727.46,5598.37)	8.88(6.26,11.98)	0.68(0.58,0.78)	110398.09(86473.78,134033.97)	354.53(276.58,434.17)	405746.18(544085.73,283441.12)	442.28(310.45,597.45)	0.71(0.61,0.81)
Turkey	1737.2(1176.96,2615.77)	14.87(8.77,24.14)	11663.5(15034.82,8644.59)	48.38(31.67,69.27)	5.21(4.53,5.88)	539.68(368.89,810.35)	4.73(2.86,7.55)	1800.47(2308.79,1344.57)	7.41(5.04,10.32)	2.50(1.94,3.07)	27760.73(18948.17,42138.7)	238.76(143.65,383.61)	94558.09(121447.23,70531.75)	392.74(264.51,549.06)	2.50(1.94,3.07)
Zambia	242.1(148.58,349.03)	18.77(10.49,30.72)	1514.07(2603.63,737.76)	39.86(18.37,74.23)	2.62(2.15,3.10)	130.05(81.27,188.49)	10.43(5.9,16.91)	668.63(1156.76,328)	18.07(8.48,33.07)	1.96(1.56,2.36)	6784.34(4288.82,9736.91)	526.7(296.39,855.55)	35265.81(61469.46,17089.88)	923.46(426.36,1704.82)	1.96(1.56,2.36)
Iran	1953.51(1554.93,2411.13)	21.04(15.74,27.55)	13120.33(15128.74,10993.48)	48.75(37.98,59.39)	3.01(2.70,3.31)	430.78(348.19,520.18)	4.75(3.75,5.9)	1568.15(1776.3,1329.67)	5.83(4.8,6.76)	1.05(0.77,1.33)	23012.65(18534.58,27777.51)	246.64(193.94,307.05)	85762.4(97555.28,71995.76)	318.26(260.98,371.11)	1.05(0.77,1.33)
Timor-Leste	15.77(8.96,25.89)	10.67(5.42,19.02)	60.26(86.95,37.98)	22.15(12.72,36.15)	2.58(2.13,3.02)	7.33(4.38,11.53)	5.14(2.8,8.74)	21.22(30.37,13.87)	8.15(4.83,12.94)	1.58(1.17,1.99)	367.59(218.1,577.75)	252.06(136.21,432.51)	1072.39(1537.53,694.9)	405.22(239.14,645.07)	1.58(1.17,1.99)
Afghanistan	245.18(101.5,512.36)	13.14(4.85,29.2)	1414.44(2856.67,633.34)	25.71(10.07,55.13)	2.34(2.06,2.62)	119.23(50.73,246.53)	6.36(2.4,14.03)	528.17(1061.45,235.94)	9.66(3.83,20.36)	1.48(1.29,1.67)	5836.39(2507.34,12054.15)	314.59(118.31,696.55)	26383.75(53125.03,11825.91)	481.29(190.12,1016.22)	1.48(1.29,1.67)
Sudan	325.06(163.01,575.87)	9.21(4.34,17.05)	1894.01(3196.99,1004.63)	20.22(9.50,35.74)	2.59(2.41,2.76)	131(66.39,232.14)	3.79(1.82,6.92)	497.65(843.28,261.83)	5.4(2.68,9.59)	1.25(1.09,1.42)	6652.79(3376,11814.31)	188.72(89.77,347.13)	25940.19(43719.98,13613.61)	276.32(135.91,490.38)	1.25(1.09,1.42)
Equatorial Guinea	9.21(5.76,14.56)	11.9(6.61,20.41)	88.28(151.29,46.5)	30.73(15.20,55.38)	3.34(3.19,3.49)	5.65(3.52,8.85)	7.38(4.2,12.49)	32.68(57.65,17.35)	11.59(5.92,20.83)	1.47(1.36,1.57)	278.9(174.94,434.24)	359.45(204.31,608.57)	1671.62(2903.82,883.51)	579.94(295.02,1043.81)	1.47(1.36,1.57)
Colombia	1981.81(1748.8,2207.27)	29.05(22.97,35.71)	7146.98(8972.17,5686.99)	53.70(38.94,71.84)	2.14(1.89,2.40)	549.21(496.43,601.73)	8.2(6.77,9.76)	1102.32(1356.51,885.66)	8.28(6.26,10.72)	0.21(-0.09,0.51)	28384.53(25692.15,31018.72)	414.11(341.17,493.83)	58136.09(71298.59,46800.9)	437.08(329.3,568.93)	0.21(-0.09,0.51)
Morocco	507.39(346.16,723.07)	10.3(6.2,15.95)	2631.12(4092.81,1688.97)	26.26(14.72,43.70)	3.08(2.99,3.17)	185.29(127.32,264.24)	3.83(2.36,5.96)	637.01(1010.84,404.63)	6.35(3.6,10.63)	1.75(1.64,1.87)	9417.93(6525.7,13496.19)	191.42(116.93,298.07)	32335.06(51257.23,20929.9)	322.73(183.58,542.08)	1.75(1.64,1.87)
Malawi	176.98(126.44,236.13)	10.92(6.76,16.74)	734.47(1059.54,448.71)	19.75(10.93,32.25)	1.94(1.70,2.18)	98.03(71.33,129.09)	6.23(3.97,9.52)	332.56(483.06,206.99)	9.22(5.11,15.06)	1.27(1.06,1.49)	5000.36(3640.34,6612.44)	309.61(196.23,473.79)	17358.68(25349.49,10737.93)	466.49(256.67,764.7)	1.27(1.06,1.49)
Saudi Arabia	310.08(210.38,455.46)	13.29(8.04,20.76)	3995.1(5964.79,2590.77)	36.45(21.63,58.40)	3.53(3.29,3.76)	115.79(78.9,169.14)	5.03(3.06,7.76)	773.99(1119.9,508.44)	7.06(4.29,10.88)	1.17(0.91,1.43)	5951.49(4081.53,8621.02)	252.65(152.88,389.42)	40016.35(57556.14,26421.66)	362.31(219.23,557.94)	1.17(0.91,1.43)
Republic of Korea	1969.42(1491.06,2386.8)	17.66(12.32,23.48)	6573.12(8119.3,5150.09)	42.91(30.57,58.10)	3.27(2.96,3.57)	612.66(478.73,737.57)	5.58(4.08,7.24)	818.73(989.52,649.91)	5.24(3.9,6.83)	-0.13(-0.22,-0.04)	32011.14(24879.37,38338.42)	286.61(207.04,372.98)	43281.13(52547.65,34273.14)	283.15(209.85,370.96)	-0.13(-0.22,-0.04)
Turkmenistan	135.44(117.63,154.58)	21.74(18.18,25.79)	387.41(536.47,282.97)	31.45(22.35,43.53)	1.72(1.20,2.24)	54.2(47.31,61.48)	8.93(7.66,10.26)	123.44(169.8,90.89)	10.03(7.32,13.85)	0.90(0.41,1.40)	2827.85(2470.33,3213.99)	449.2(386.42,516.46)	6254.33(8582.43,4600.73)	507.72(370.93,698.81)	0.90(0.41,1.40)
Congo	707.61(454.89,1015.91)	11.21(6.49,18.12)	2865.1(4254.73,1904.18)	17.57(10.23,28.22)	1.40(1.00,1.80)	405.65(264.04,567.3)	6.53(3.88,10.14)	1377.71(2010.02,928.74)	8.59(5.11,13.68)	0.87(0.54,1.19)	20328.9(13319.25,28497.81)	320.84(189.89,501.6)	69055.07(100941.52,47053.77)	422.66(250.34,673.45)	0.87(0.54,1.19)
Brunei Darussalam	17.43(12.39,23.81)	33.43(20.74,50.83)	61.3(78.56,46.15)	45.88(30.88,65.40)	1.55(1.26,1.85)	6.52(4.6,8.85)	12.88(8.08,19.29)	16.53(21.06,12.5)	12.37(8.55,17.06)	0.39(-0.01,0.78)	336.96(236.89,454.93)	644.76(404.13,967.6)	832.99(1055.33,631.79)	622.73(427.68,862.47)	0.39(-0.01,0.78)
Liberia	31.66(21.42,45.17)	8.02(4.83,12.68)	195.44(294.37,121.66)	16.50(9.25,27.30)	2.38(2.23,2.54)	17.81(12.03,25.03)	4.63(2.78,7.27)	83.91(128.43,52.47)	7.18(4.06,11.89)	1.38(1.20,1.56)	908.49(618.97,1272.58)	228.12(136.33,359.08)	4270.11(6497.93,2687.52)	360.19(202.72,599.74)	1.38(1.20,1.56)
Sierra Leone	57.54(34.46,85.72)	7.95(4.3,13.13)	255.49(367.24,162.73)	15.03(8.57,24.34)	2.34(2.20,2.48)	31.94(19.36,48.21)	4.51(2.48,7.56)	117.24(170.22,73.07)	7.06(4.03,11.11)	1.77(1.64,1.91)	1621.37(972.65,2432.78)	222.25(121.58,373.49)	6024.76(8828.21,3764.32)	353(199.94,559.5)	1.77(1.64,1.91)
Venezuela	1112.85(1006.66,1226.51)	29.12(23.76,35.51)	4583.88(6144.71,3270.02)	59.12(39.89,83.46)	2.13(1.89,2.37)	299.21(278.02,322.56)	7.93(6.74,9.24)	866.82(1159.95,612.11)	11.11(7.68,15.38)	0.88(0.67,1.08)	15594.39(14465.15,16749.08)	403.24(342.52,470.88)	44659.16(59609.13,31724.79)	577.34(401.09,798.62)	0.88(0.67,1.08)
Yemen	134.52(66.99,214.17)	7(3.29,12.32)	1036.42(1573.56,638.68)	15.49(8.53,26.01)	2.80(2.61,2.99)	55.34(27.48,88.39)	2.93(1.39,5)	318.04(490.5,196.65)	4.83(2.7,7.89)	1.74(1.58,1.89)	2749.94(1361.75,4381.97)	142.81(67.56,245.48)	16088.6(24851.57,9991.3)	239.73(133.37,393.3)	1.74(1.58,1.89)
India	19622.59(16409.1,23450.64)	11.47(9.41,13.82)	75599.72(89106.83,64379.3)	20.88(17.10,25.39)	1.90(1.72,2.09)	10145.73(8569.49,11969.3)	6.02(5.01,7.18)	27434.45(32155.31,23415.96)	7.61(6.27,9.21)	0.69(0.54,0.84)	513380.46(431650.51,605545.65)	299.64(248.95,358.62)	1399343.64(1645073.03,1193370.02)	386.11(316.04,468.24)	0.69(0.54,0.84)
Cambodia	337.96(191.02,594.24)	17.25(8.9,31.92)	1569.38(2359.13,990.59)	37.29(21.46,61.09)	2.57(2.53,2.62)	161.32(92.95,266.23)	8.54(4.47,15.16)	529.64(760.88,349.35)	12.8(7.75,20.01)	1.30(1.26,1.34)	8145.6(4668.34,13513.62)	421.34(219.18,753.08)	26839.54(38607.02,17672.1)	640.94(384.55,1006.02)	1.30(1.26,1.34)
Kenya	389.54(243.82,556.48)	11.27(6.96,16.58)	2445.17(3603.93,1566.45)	23.59(14.67,35.30)	2.43(2.35,2.50)	188.39(120.11,268.16)	5.65(3.57,8.23)	1004.7(1470.75,649.08)	9.9(6.21,14.72)	1.97(1.89,2.04)	9653.58(6127.95,13813.13)	280.64(176.65,410.59)	51347.99(75403.25,32877.84)	495.12(307.89,741.79)	1.97(1.89,2.04)
Costa Rica	199.31(174.78,228.12)	32.92(25.92,41.28)	833.08(992.91,686.61)	61.59(45.97,80.77)	2.04(1.78,2.30)	37.99(33.76,42.63)	6.36(5.25,7.69)	111.61(132.07,92.81)	8.26(6.45,10.41)	0.82(0.56,1.07)	1988.97(1766.88,2230.42)	325.26(267.97,394.61)	5957.22(7016.94,4966.55)	440.15(341.34,555.35)	0.82(0.56,1.07)
Malaysia	997.61(808.26,1281.7)	27.97(18.91,39.86)	4132.7(5282.71,3176.77)	51.47(34.08,73.82)	2.10(2.01,2.20)	397.36(326.85,489.96)	11.37(7.95,15.55)	1085.12(1363.44,856.05)	13.61(9.33,18.74)	0.63(0.48,0.78)	19917.22(16370.92,24603.64)	559.09(390.08,768.76)	54575.68(68820.61,42975.67)	679.67(465.11,943.38)	0.63(0.48,0.78)
Botswana	36.78(21.01,58.57)	16.18(8.21,28.63)	150.22(244.47,81.62)	22.91(11.24,40.23)	1.65(1.17,2.14)	18.48(10.81,29.81)	8.34(4.32,14.47)	61.27(99.37,33.68)	9.41(4.8,16.32)	0.87(0.45,1.29)	940.26(545.42,1524.64)	413.76(213.15,722.2)	3110.1(5080.8,1696.96)	472.68(238.78,823.7)	0.87(0.45,1.29)
Namibia	38.62(28.88,51.02)	16.21(10.31,24.27)	188.3(285.75,115.48)	33.21(18.34,55.28)	2.47(2.38,2.55)	20.16(15.25,26.55)	8.62(5.64,12.73)	75.82(115.71,46.91)	13.49(7.6,21.73)	1.58(1.45,1.71)	1010.94(762.45,1326.1)	423.49(275.83,627.75)	3782.43(5821.28,2324.02)	665.64(374.38,1077.41)	1.58(1.45,1.71)
Viet Nam	1583.24(1115.85,2179.21)	13.04(7.87,20.21)	7256.26(10194.66,5041.35)	25.37(15.46,39.90)	2.19(2.13,2.24)	631.42(448.89,853.61)	5.38(3.31,8.13)	1811.53(2558.75,1251.63)	6.3(3.98,9.57)	0.52(0.47,0.57)	32293.97(22880.34,43761.27)	267.07(163.48,404.88)	91609.71(128556.68,63506.27)	319.33(200.07,490.01)	0.52(0.47,0.57)
Panama	138.35(121.53,155.65)	27.98(21.75,35.36)	663.46(843.28,517.25)	61.73(43.31,84.78)	2.72(2.52,2.92)	30.8(27.43,34.16)	6.3(5.14,7.65)	94.46(116.8,73.04)	8.78(6.44,11.52)	1.38(1.23,1.54)	1601.21(1429.35,1779.05)	321.91(261.31,391.78)	5036.5(6249.15,3892.94)	469.23(341.77,618.28)	1.38(1.23,1.54)
Lesotho	32.76(18.8,52.31)	10.19(5.2,17.95)	95.22(152.46,53.56)	23.60(11.85,41.49)	3.61(3.12,4.10)	17.18(9.8,27.89)	5.4(2.77,9.54)	46.76(74.74,26.52)	11.79(6.06,20.55)	3.52(2.98,4.05)	854.02(487.21,1390.13)	266.14(135.76,472.75)	2353.12(3744.37,1337.17)	582.58(300.02,1013.81)	3.52(2.98,4.05)
Iraq	705.48(511.34,978.38)	24.63(15.23,37.83)	4908.29(6932.5,3461.26)	52.00(32.06,80.32)	2.50(2.40,2.61)	221.55(160.17,300.74)	7.92(5.09,11.91)	920.48(1264.89,651.87)	9.79(6.15,14.84)	0.63(0.49,0.77)	11225.78(8136.02,15153.07)	392.72(250.87,592.89)	47322.08(65587.91,33885.2)	501.22(315.44,757.18)	0.63(0.49,0.77)
Gambia	7.98(5.24,11.23)	5.34(3.09,8.36)	47.52(69.81,30.69)	10.46(5.91,17.24)	1.87(1.55,2.19)	3.99(2.62,5.61)	2.76(1.61,4.32)	19.88(28.99,13.04)	4.5(2.63,7.2)	1.26(0.95,1.57)	203.2(133.26,284.06)	135.86(78.81,213.09)	1014.69(1481.3,666.95)	223.77(130.77,360.9)	1.26(0.95,1.57)
Qatar	31.47(23.22,41.36)	46.08(29.49,68.29)	355.78(525.79,235.77)	57.90(35.70,91.21)	1.07(0.60,1.54)	7.25(5.39,9.45)	11.05(7.22,15.91)	39.1(58.16,25.63)	6.49(4.07,10.04)	-1.48(-1.88,-1.08)	383.7(283.42,499.42)	562.88(365.49,814.37)	2185.46(3264.7,1400.87)	355.5(221.49,555.48)	-1.48(-1.88,-1.08)
Guatemala	154.26(139.87,169.56)	10.75(8.83,13)	880.65(1057.87,716.21)	23.26(17.66,29.92)	2.37(2.09,2.66)	57.9(53.26,63.01)	4.11(3.48,4.84)	215.76(256.4,176.42)	5.75(4.51,7.12)	0.99(0.69,1.29)	3018.33(2780.8,3273.09)	209.29(177.33,246.19)	11110.77(13155.39,9112.8)	292.69(229.97,364.24)	0.99(0.69,1.29)
Bangladesh	1891.67(1306.88,2755)	10.65(6.34,17.06)	8735.65(12762.51,5902.38)	19.84(11.66,31.50)	1.92(1.77,2.07)	1007.67(703.32,1452.59)	5.86(3.58,9.33)	3019.39(4369.4,2077.41)	6.9(4.18,10.71)	0.37(0.23,0.50)	52088.95(36314.86,75062.68)	292.07(176.82,466.55)	155339.98(223487.11,107005.52)	352.97(212.61,552.41)	0.37(0.23,0.50)
Nepal	322.82(211.8,476.85)	8.82(5.13,14.37)	1195(1816.44,793.89)	14.72(8.46,24.75)	1.67(1.51,1.84)	176.37(117.21,253.68)	4.91(2.96,7.81)	455.92(686.35,304.41)	5.7(3.32,9.33)	0.49(0.29,0.68)	8877.21(5939.63,12778.33)	242.92(145.39,387.4)	23321.29(35097.19,15704.59)	287.87(166.91,475.37)	0.49(0.29,0.68)
Mozambique	348.29(232.68,491.88)	13.32(7.81,21.02)	1265.69(1887.74,755.52)	21.49(11.35,36.72)	1.67(1.54,1.80)	191.23(131.15,264.46)	7.45(4.45,11.43)	596.01(896.69,359.43)	10.43(5.64,17.51)	1.30(1.15,1.45)	9917.54(6793.28,13708.62)	378.34(225.14,582.88)	31547.89(46908.73,19006.78)	535.96(289.47,902.57)	1.30(1.15,1.45)
Congo	73.21(40.09,124.39)	18.74(8.98,34.54)	424.79(694.63,236.71)	32.85(16.64,57.51)	1.81(1.63,1.99)	42.3(22.9,72.25)	10.99(5.28,20.39)	189.63(311.1,107.22)	14.76(7.67,25.53)	0.89(0.73,1.05)	2105.06(1149.56,3594.73)	536.11(257.83,994.02)	9476.21(15509.56,5371.81)	731.33(380.68,1266.82)	0.89(0.73,1.05)
Angola	196.94(128.2,292.17)	11.43(6.55,18.81)	1201.14(1733.3,771.81)	19.85(11.25,31.59)	2.00(1.80,2.20)	118.12(78.36,170.74)	6.95(4.12,11.17)	558.38(798.14,361.63)	9.37(5.42,14.66)	1.16(0.99,1.33)	5908.59(3982.26,8576.75)	340.95(201.12,548.96)	28253.4(40369.49,18332.83)	466.12(268.74,731.71)	1.16(0.99,1.33)
South Africa	1850.08(1569.05,2225.46)	23.97(19.28,29.87)	4714.68(5609.6,3923.48)	30.47(24.24,37.61)	1.55(1.04,2.07)	810.15(690.17,972.2)	10.69(8.68,13.14)	1726.04(2039.69,1444.36)	11.19(9.02,13.61)	0.94(0.46,1.43)	42122.65(35912.55,50630.08)	544.83(440.71,669.34)	86838.12(102810.72,72525.74)	559.09(448.57,684.03)	0.94(0.46,1.43)
China	52885.62(38452.92,67189.56)	19.71(14.3,25.11)	136022.85(177914.69,100663.76)	33.80(24.61,44.87)	1.69(1.60,1.78)	18735.03(13738.53,23782.24)	7.08(5.19,9.02)	21568.47(28355.13,15945)	5.29(3.87,7.02)	-1.26(-1.38,-1.13)	969081.56(707729.03,1231620.42)	359.27(261.87,458.76)	1121915.43(1472653.23,833150.63)	280.23(203.95,372.89)	-1.26(-1.38,-1.13)
Sri Lanka	738.57(571.2,952.03)	18.05(11.7,26.73)	1721.02(2581.99,1012.6)	28.09(14.74,45.75)	1.69(1.59,1.80)	253.11(198.94,318.13)	6.33(4.29,9.05)	372.85(556.36,218.61)	6.01(3.28,9.75)	0.06(-0.03,0.16)	12997.01(10248.31,16379.56)	320.22(215.33,460.71)	19036.17(28287.06,11425.27)	309.39(169.62,500.55)	0.06(-0.03,0.16)
Jamaica	138.78(120.79,159.5)	31.85(24.57,40.51)	482.41(672.05,341.21)	63.83(42.30,92.41)	2.29(1.86,2.72)	41.07(35.89,46.62)	9.62(7.72,11.79)	117.72(159.77,83.42)	15.61(10.68,22.26)	1.66(1.24,2.08)	2101.59(1845.79,2384.73)	481.32(384.54,592.08)	5970.48(8096.41,4236.96)	789.24(539.23,1124.81)	1.66(1.24,2.08)
Nigeria	1886.2(1293.97,2629.71)	13.87(9.41,19.57)	9832.85(15469.61,5824.73)	22.87(13.28,36.66)	1.65(1.47,1.84)	1053.54(737.52,1444.74)	7.88(5.49,10.87)	4256.72(6551.89,2545.29)	10.06(6.04,15.71)	0.78(0.62,0.93)	52671.03(36771.7,72410.05)	385.99(268.06,534.37)	213954.01(332689.98,127374.11)	497.77(297.48,780.14)	0.78(0.62,0.93)
Democratic People's Republic of Korea	1117.97(686.24,1682.48)	21.13(11.6,35.34)	2441.55(3628.16,1533.43)	33.09(18.32,55.05)	1.62(1.50,1.75)	395.1(245.34,598.82)	7.49(4.21,12.3)	647.95(947.95,413.06)	8.65(4.86,13.69)	0.54(0.48,0.60)	19754.68(12262.2,29690.91)	375.49(210.95,617.34)	32399.3(47305.65,20718.46)	437.77(245.96,695.16)	0.54(0.48,0.60)
El Salvador	171.53(134.26,211.78)	17.15(12.59,22.4)	725.99(1000.62,507.65)	41.70(27.47,60.05)	2.97(2.68,3.26)	54.84(43.23,66.87)	5.58(4.2,7.19)	132.74(182.53,93.81)	7.63(5.24,10.88)	1.10(0.99,1.21)	2796.57(2216.55,3391.64)	279.07(209.33,359.56)	6878.48(9453.9,4826.73)	395.73(271.89,566.65)	1.10(0.99,1.21)
Mauritania	32.32(20.84,47.64)	9.34(5.28,15.3)	156.41(219.73,104.78)	18.59(10.79,29.23)	2.00(1.86,2.13)	17.78(11.53,25.97)	5.23(2.94,8.53)	59.07(84.25,40.48)	7.14(4.23,11.15)	0.82(0.70,0.93)	889.8(574.68,1297.61)	255.77(143.31,416.23)	2995.48(4260.94,2055.55)	355.79(210.97,557.3)	0.82(0.70,0.93)
South Sudan	111.18(67.37,165.51)	12.32(6.92,20.45)	316.25(469.64,203.14)	16.10(9.03,26.28)	0.85(0.52,1.18)	58.77(36.92,86.9)	6.74(3.88,11.03)	146.35(218.11,94.21)	7.55(4.36,12)	0.35(0.02,0.68)	3006.99(1875.6,4448.74)	334.22(191.01,549.32)	7413.71(10986.19,4799.56)	378.29(217.77,604.43)	0.35(0.02,0.68)
Togo	73.79(54.32,97.76)	11.76(7.39,17.93)	343.03(508.72,217.55)	18.07(10.26,29.60)	1.42(1.23,1.61)	39.35(29.06,51.87)	6.39(4.12,9.56)	152.04(224.27,96.04)	8.09(4.6,13.38)	0.81(0.68,0.95)	2005.78(1479.96,2659.48)	318(203.73,478.82)	7731.09(11470.47,4892.95)	405.82(229.98,672.93)	0.81(0.68,0.95)
Côte d'Ivoire	236.64(166.26,335.43)	12.5(7.81,19.11)	1118.68(1642.97,717.17)	20.72(12.22,32.79)	1.88(1.75,2.00)	126.33(88.73,177.81)	6.86(4.33,10.33)	481.44(701.86,312.25)	9.1(5.43,14.05)	1.15(1.04,1.26)	6434.02(4520.37,9017.73)	339.86(213.44,514.45)	24712.02(36040.37,15955)	456.51(271.35,708.96)	1.15(1.04,1.26)
Solomon Islands	8.66(3.7,14.02)	16.84(7.16,29.48)	48.29(74.78,28.95)	31.58(17.56,52.17)	2.02(1.89,2.15)	4.27(1.87,6.77)	8.43(3.65,14.38)	22.49(34.57,14.04)	14.8(8.39,24.25)	1.97(1.88,2.06)	213.33(94.32,337.77)	412.8(177.62,704.94)	1118.26(1710.89,697.88)	730.88(412,1199.99)	1.97(1.88,2.06)
Mauritius	71.29(64.22,79.48)	27.43(22.36,33.29)	217.93(247.37,185.26)	61.28(48.79,75.35)	1.83(1.46,2.20)	20.07(18.16,22.23)	7.94(6.69,9.37)	51.88(57.75,44.68)	14.36(11.86,16.79)	1.21(0.85,1.58)	1039.88(945.53,1148.15)	402.29(338.33,475.3)	2622.57(2922.6,2256.38)	734.48(606.39,860.56)	1.21(0.85,1.58)
Syrian Arab Republic	386.96(260.92,546.86)	19.94(12.51,30.51)	1479.44(2097.8,1044.26)	36.99(23.37,55.93)	1.85(1.76,1.94)	116.09(79.46,160.39)	6.14(3.89,9.33)	253.66(361.25,177.21)	6.25(4.02,9.28)	-0.09(-0.28,0.09)	6061.43(4132.55,8381.37)	312.45(197.46,473.28)	13129.26(18643.15,9375.87)	328.51(213.33,488)	-0.09(-0.28,0.09)
American Samoa	3.35(2.43,4.57)	36.43(23.24,54.48)	7.55(10.7,5.12)	60.86(36.86,94.86)	1.71(1.58,1.84)	1.18(0.87,1.58)	13.11(8.69,19.06)	2.69(3.64,1.92)	21.4(13.71,31.64)	1.89(1.77,2.01)	60.64(44.49,81.28)	657.89(434.36,964.39)	133.52(180.92,95.47)	1077.83(688.97,1603.48)	1.89(1.77,2.01)
Lebanon	209.42(131.99,320.56)	31.75(17.74,53.17)	990.13(1327.51,724.32)	61.91(40.40,90.14)	2.53(2.28,2.78)	54.97(35.2,84.25)	8.39(4.88,13.7)	134.92(177.18,99.26)	8.47(5.69,11.78)	0.29(0.12,0.46)	2779.35(1773.75,4260.06)	421.49(244.75,689.38)	7107.15(9389.38,5209.3)	444.12(295.01,624.79)	0.29(0.12,0.46)
Sao Tome and Principe	1.94(1.35,2.61)	10.73(6.57,16.35)	10.91(16.11,6.89)	22.66(12.59,37.79)	2.31(2.09,2.52)	0.96(0.68,1.27)	5.45(3.41,8.26)	4.01(5.81,2.6)	8.47(4.85,13.72)	1.29(1.07,1.51)	48.44(33.85,64.57)	269.08(166.35,410.01)	204.15(295.94,132.37)	425.14(241.17,697.11)	1.29(1.07,1.51)
Bhutan	8.91(5.55,13.25)	8.94(5.1,14.71)	28.83(46.1,17.91)	14.88(8.07,25.53)	1.52(1.42,1.62)	4.7(2.94,6.9)	4.88(2.82,7.73)	10.31(16.28,6.54)	5.38(3.01,9)	0.12(0.01,0.22)	239(149.83,347.85)	241.14(138.31,383.77)	530.3(841.4,335.7)	273.55(151.29,461.86)	0.12(0.01,0.22)
Senegal	123.61(87.79,160.89)	9.89(6.13,15.03)	528.16(785.58,349.52)	16.88(9.75,27.63)	1.70(1.54,1.85)	66.28(47.68,86.1)	5.41(3.38,8.11)	228.97(339.72,153.61)	7.45(4.47,12.13)	1.08(0.92,1.24)	3370.34(2404.8,4372.42)	268.68(167.02,403.98)	11679.15(17201.67,7842.07)	372.76(221.38,608.77)	1.08(0.92,1.24)
Nicaragua	92.66(75.25,112.86)	14.21(9.87,19.93)	432.47(563.77,322.09)	25.28(16.42,36.95)	2.05(1.85,2.25)	26.98(22.21,32.45)	4.24(3.02,5.81)	83.94(110.5,62.48)	4.93(3.25,7.12)	0.59(0.40,0.79)	1422.65(1175.54,1700.09)	216.91(153.94,297.25)	4381.07(5738.01,3232.99)	255.5(167.81,370.84)	0.59(0.40,0.79)
Trinidad and Tobago	108.64(95.7,123.12)	41.01(33.38,50.09)	238.86(320.81,169.01)	60.90(41.87,84.88)	1.16(1.01,1.32)	37.74(33.48,42.51)	14.45(12.13,17.08)	62.57(83.79,45.06)	15.86(11.09,21.48)	0.07(-0.10,0.23)	1906.12(1700.89,2136.01)	718.3(604.19,848.91)	3150.45(4216.02,2272.34)	801.74(560.45,1090.47)	0.07(-0.10,0.23)
Egypt	1831.34(1448.44,2354.28)	16.67(11.75,23.43)	8567.61(11558.75,6237.04)	35.72(23.55,51.31)	2.28(2.08,2.47)	662.88(530.61,851.64)	6.1(4.42,8.43)	1838.9(2445.61,1328.38)	7.74(5.26,10.82)	0.80(0.64,0.95)	33792.7(27099.59,43052.22)	307.52(221.39,423.78)	96474.33(128485.18,69916.11)	401.55(272.15,564.48)	0.80(0.64,0.95)
Chile	694.82(619.88,774.17)	22.03(17.6,27.27)	1498.86(1696.78,1317.21)	29.04(22.40,36.77)	1.15(1.03,1.27)	254.07(229.03,279.58)	8.13(6.68,9.76)	299.39(334.21,267.06)	5.76(4.67,6.98)	-0.94(-1.10,-0.78)	12696.04(11481.57,13979.4)	402.1(328.76,483.73)	15439.98(17245.75,13775.42)	299.09(241.56,364.25)	-0.94(-1.10,-0.78)
Philippines	3872.94(3119.38,4466.89)	31.22(24.28,37.85)	12966.76(16783.74,9384.77)	47.68(34.10,63.03)	1.30(1.20,1.41)	1432.05(1213.07,1610.2)	12.02(9.9,13.84)	4199(5452.63,3092.71)	15.65(11.48,20.36)	0.92(0.85,0.99)	73485.95(62044.89,82702.56)	603.49(495.72,698.63)	212641.44(275551.58,156419.83)	787.46(576.13,1026.83)	0.92(0.85,0.99)
Antigua and Barbuda	5.97(5.21,6.76)	42.92(34.5,52.73)	14.31(16.41,12.49)	51.29(41.23,62.91)	1.09(0.86,1.33)	1.74(1.54,1.97)	12.68(10.54,15.1)	3.25(3.63,2.91)	11.56(9.8,13.54)	0.23(-0.05,0.51)	90.13(80.07,101.84)	644.87(534.74,768.99)	162.76(181.16,146.16)	584.77(492.99,684.1)	0.23(-0.05,0.51)
Lao People's Democratic Republic	131.76(68.66,248.81)	17.52(8.31,34.64)	561.26(834.4,353.35)	31.12(17.63,51.69)	1.95(1.90,2.01)	68.37(36.46,119.61)	9.34(4.53,17.46)	205.33(293.85,136.61)	11.63(6.9,18.6)	0.74(0.65,0.82)	3388.25(1801.35,5976.48)	455.57(219.27,858.94)	10412.99(15033.88,6844.44)	582.31(342.68,937.23)	0.74(0.65,0.82)
Cameroon	219.35(161.09,293.69)	12.47(7.76,19.14)	1128.2(1631.36,725.16)	18.44(10.48,29.57)	1.19(1.05,1.32)	117.65(87.53,157.02)	6.81(4.28,10.3)	491.6(716.69,326.53)	8.2(4.75,12.93)	0.55(0.49,0.62)	5971.25(4463.4,7933.62)	338.26(211.6,514.09)	25350.88(37016.26,16806.4)	412.81(237.82,651.42)	0.55(0.49,0.62)
Comoros	14.1(8.56,20.26)	17.76(9.53,28.69)	51.08(74.18,33.54)	28.50(16.55,45.47)	1.16(0.86,1.45)	7.46(4.78,10.59)	9.65(5.42,15.34)	22.66(32.77,15.14)	12.76(7.65,19.88)	0.50(0.20,0.81)	380.48(239.56,537.85)	481.37(266.63,768.98)	1155.41(1667.46,765.58)	645.77(385.33,1013.41)	0.50(0.20,0.81)
Thailand	3228.32(2445.14,4029.49)	23.78(15.94,33.87)	10763.24(14554.95,7343.53)	53.32(33.04,79.80)	2.50(2.22,2.78)	1082.82(842.53,1337.16)	8.16(5.62,11.27)	2276.04(3039.72,1605.73)	10.88(7,15.7)	0.76(0.50,1.01)	54965.79(42929.23,68594.38)	407.77(278.71,565.59)	115998.1(155395.78,82017.17)	568.95(366.21,827.74)	0.76(0.50,1.01)
Belize	4.77(4.09,5.67)	17.02(13.52,21.91)	29.9(35.25,25.35)	27.50(21.47,34.65)	1.89(1.61,2.16)	1.59(1.38,1.87)	5.83(4.78,7.21)	8.24(9.5,7.04)	7.62(6.12,9.33)	1.18(0.86,1.51)	81.4(70.67,95.6)	288.91(236.33,358.92)	418.75(483.46,358.89)	384.81(310.42,471.02)	1.18(0.86,1.51)
Algeria	522.3(384.45,711.06)	12.86(8.26,19.14)	2858.03(3891.5,2052.64)	23.64(14.65,35.93)	1.90(1.79,2.02)	163.16(120,221)	4.12(2.68,6.05)	527.34(710.23,385.97)	4.37(2.78,6.42)	0.18(0.10,0.26)	8389.54(6184.93,11338.14)	207.03(134.43,303.94)	27271.37(36649.64,20018.02)	225.45(143.87,334.76)	0.18(0.10,0.26)
Mongolia	41.12(28.63,57.17)	11.39(7.32,17.38)	142.85(189.19,103.53)	15.60(10.26,22.40)	1.00(0.85,1.15)	18.38(13.2,25.05)	5.3(3.49,7.91)	47.53(61.18,34.96)	5.17(3.52,7.23)	-0.28(-0.46,-0.11)	943.17(678.1,1285.82)	263.36(173.04,394.33)	2385.76(3077.34,1747.84)	260.07(175.56,366.56)	-0.28(-0.46,-0.11)
Guinea	105.24(70.19,143.83)	9.48(5.81,14.49)	375.45(570.49,230.09)	14.87(8.38,24.52)	1.43(1.38,1.47)	60.93(41.02,82.83)	5.56(3.45,8.43)	183.93(281.43,112.85)	7.44(4.2,12.09)	0.96(0.92,0.99)	3034.55(2045.83,4070.04)	272.35(168.55,413.85)	9354.71(14237.6,5735.18)	369.17(207.73,602.64)	0.96(0.92,0.99)
Tunisia	290.03(226.09,371.68)	18.58(12.03,27.46)	1349.6(1905.36,907.29)	37.84(22.13,59.20)	2.13(1.93,2.34)	77.19(59.8,99.16)	5.04(3.36,7.31)	215.64(303.28,144.75)	6.03(3.68,9.31)	0.45(0.31,0.60)	3967.13(3097.6,5054.86)	254.68(169.84,370.26)	11222.84(15945.27,7625.79)	314.99(191.72,485.07)	0.45(0.31,0.60)
Libya	116.6(84.12,161.74)	19.42(12.02,29.89)	861.65(1305.31,573.05)	39.14(23.21,62.78)	2.46(2.15,2.77)	32.38(23.02,45.48)	5.53(3.49,8.44)	173.4(256.98,116.72)	7.84(4.83,12.5)	1.17(1.03,1.32)	1659.52(1192.82,2308.9)	277.44(174.89,425.5)	8816.1(13154.39,5994.54)	400.65(244.77,641.48)	1.17(1.03,1.32)
Chad	73.45(45.01,106.98)	7.35(4.22,11.63)	294.9(435.37,189.4)	10.78(6.17,17.30)	1.43(1.34,1.52)	42.76(26.71,62.56)	4.34(2.54,6.83)	151.84(222.83,97.92)	5.67(3.35,8.97)	1.03(0.96,1.11)	2135.25(1326.9,3123.11)	212.47(123.41,337.17)	7680.79(11269.77,4918.16)	279.94(164.71,444.25)	1.03(0.96,1.11)
Ethiopia	1271.16(702.59,2120.05)	15.05(7.93,26.05)	4514.14(6013.52,3179.32)	21.02(14.24,29.39)	0.85(0.63,1.07)	777.26(436.76,1291.99)	9.38(5.01,15.89)	1953.09(2571.51,1405.69)	9.35(6.49,12.68)	-0.29(-0.46,-0.12)	39781.59(22455.91,65804.42)	466.67(249.33,791.28)	102441.33(135384.83,73834.65)	475.85(329.31,647.88)	-0.29(-0.46,-0.12)
United Republic of Tanzania	721.69(510.38,977.55)	16.52(10.18,25.41)	2933.52(4268.94,1925.15)	24.14(13.98,39.00)	1.11(1.01,1.20)	367.25(265.32,487.1)	8.68(5.48,13.01)	1245.45(1800.42,828.85)	10.5(6.24,16.61)	0.54(0.47,0.61)	19188.29(13842.47,25412.7)	438.68(275.29,660.85)	65161.01(93882.87,43065.22)	536.69(316.44,855.15)	0.54(0.47,0.61)
Peru	856.81(645.03,1117.19)	20.06(13.96,28.01)	2969.69(4202.2,1994.87)	30.54(18.94,46.79)	1.16(0.94,1.38)	341.49(261.37,436.5)	8.15(5.83,11.1)	662.53(966.17,445.81)	6.82(4.3,10.38)	-0.88(-1.08,-0.68)	17385.17(13273.82,22182.01)	406.71(288.77,557.09)	33973.85(49275.84,22907.07)	349.27(219.4,531.86)	-0.88(-1.08,-0.68)
Cabo Verde	9.47(7.17,12.55)	17.58(11.29,26.09)	26.86(36.57,18.3)	19.55(11.83,30.86)	0.77(0.47,1.08)	4.25(3.2,5.57)	8.06(5.27,11.88)	8.3(11.29,5.75)	6.1(3.77,9.3)	-0.61(-0.86,-0.36)	221.57(168.33,291.94)	406.54(264.06,602.2)	425.73(581.54,294.21)	308.49(189.19,472.17)	-0.61(-0.86,-0.36)
Guinea-Bissau	23.58(15.29,35.13)	13.55(7.71,22.17)	83.41(118.47,54.24)	20.33(11.57,32.72)	1.37(1.33,1.41)	14.38(9.4,21.54)	8.39(4.85,13.73)	42.9(61.37,27.74)	10.65(6.1,16.97)	0.83(0.81,0.86)	726.92(478.07,1084.71)	414.93(239.79,677.23)	2194.1(3105.56,1437.2)	530.97(304.52,845.32)	0.83(0.81,0.86)
Palestine	100.79(64.59,147.23)	32.81(18.94,52.83)	546.27(695.04,417.21)	51.20(34.60,72.53)	1.38(1.29,1.47)	28.62(18.68,41.8)	9.51(5.57,15.12)	97.03(121.08,75.62)	9.22(6.52,12.55)	-0.07(-0.16,0.01)	1477.93(958.13,2167.28)	481.03(281.57,768)	5153.83(6480.49,4009.24)	482.08(339.35,662.66)	-0.07(-0.16,0.01)
Madagascar	329.17(223.13,456.4)	16.7(10.14,25.79)	1289.77(1887.93,877.34)	22.14(12.97,35.48)	0.75(0.54,0.95)	177.85(122.82,248.31)	9.29(5.81,14.14)	596.33(859.83,401.98)	10.47(6.29,16.57)	0.26(0.05,0.46)	9133.38(6260.75,12716.44)	463.38(287.84,709.99)	30742.97(44240.12,20865.54)	528.92(316.69,838.82)	0.26(0.05,0.46)
Saint Lucia	11.5(10.06,13.15)	45.92(37,56.43)	28.44(35.47,22.18)	53.56(39.77,70.26)	0.75(0.50,1.00)	4.06(3.6,4.62)	16.58(13.76,19.91)	7.53(9.38,5.98)	14.04(10.75,17.84)	-0.21(-0.51,0.09)	206.82(183.33,235.67)	825.35(684.66,989.91)	375.58(466.31,298.51)	709.06(542.65,901.05)	-0.21(-0.51,0.09)
Ecuador	283.71(252.51,315.71)	14.69(11.63,18.27)	1292.45(1709.63,937.92)	28.19(18.99,39.64)	2.30(1.80,2.79)	112.04(100.47,122.91)	5.85(4.76,7.08)	335.1(441.11,250.32)	7.33(5.11,10.15)	1.00(0.61,1.38)	5689.15(5123.7,6233.83)	291.22(236.49,353.42)	17118.38(22509.2,12802.13)	373.41(260.1,516.21)	1.00(0.61,1.38)
Cook Islands	2.13(1.43,3.01)	55.35(34.15,84.42)	3.1(4.38,2.1)	67.84(42.26,101.76)	0.66(0.43,0.89)	0.7(0.47,0.97)	18.18(11.42,27.03)	0.76(1.07,0.52)	16.34(10.46,24.2)	-0.10(-0.35,0.15)	35.49(24.19,49.22)	917.95(570.96,1372.31)	38.33(54.33,26.15)	838.42(532.24,1246.51)	-0.10(-0.35,0.15)
Grenada	6.59(5.53,7.82)	42.96(32.42,56.32)	14.32(17.42,11.46)	55.18(40.29,73.19)	0.86(0.69,1.04)	2.33(1.96,2.73)	15.58(12.07,19.83)	3.95(4.81,3.18)	15.14(11.36,19.59)	0.14(-0.10,0.38)	121.84(102.5,143.36)	792.28(611.21,1009.27)	200.13(245.86,161.34)	774.47(577.75,1005.86)	0.14(-0.10,0.38)
Eritrea	99.98(65.24,147.63)	16.75(9.44,27.31)	362.2(533.06,224.72)	26.01(14.31,43.17)	1.42(1.35,1.50)	59.07(38.94,87.32)	10.05(5.69,16.35)	179.81(262.63,113.34)	13.1(7.22,21.36)	0.89(0.83,0.96)	2918.2(1944.17,4289.38)	489.23(277.24,795.75)	9049.83(13296.73,5738.32)	649.78(357.8,1060.72)	0.89(0.83,0.96)
Dominica	4.09(3.21,5.14)	30.19(20.76,41.87)	7.01(9.42,4.93)	42.41(27.30,61.91)	1.21(1.13,1.29)	1.44(1.14,1.82)	10.76(7.62,14.75)	2.13(2.85,1.5)	12.86(8.55,18.36)	0.76(0.66,0.86)	71.94(57.26,90.7)	530.98(375.11,731.89)	107.07(143.07,76.29)	647.51(429.08,928.02)	0.76(0.66,0.86)
Seychelles	4.92(3.93,6.05)	34.66(22.73,50.69)	14.91(18.54,11.38)	55.11(36.00,80.40)	1.79(1.58,2.01)	1.56(1.26,1.89)	11.61(7.85,16.39)	3.79(4.73,2.91)	13.66(9.26,19.22)	0.86(0.65,1.07)	81.43(66.02,98.71)	590.28(398.38,836.95)	193.9(241.11,149.99)	709.54(479.14,1002)	0.86(0.65,1.07)
Brazil	7700.67(7358.86,8068.49)	23.75(22,25.72)	23972.15(25495.66,22545.37)	36.87(33.63,40.32)	1.09(0.98,1.20)	2897.43(2781.41,3020.21)	9.08(8.48,9.72)	6301.71(6676.44,5957.33)	9.64(8.94,10.37)	-0.08(-0.16,0.00)	147113.57(140938.4,153507)	452.84(422.09,485.31)	319855.04(339193.32,301974.8)	492.05(455.16,530.87)	-0.08(-0.16,0.00)
Tokelau	0.11(0.07,0.17)	36.06(20.34,59.5)	0.19(0.27,0.13)	59.47(35.07,93.15)	1.07(0.86,1.29)	0.05(0.03,0.07)	15.57(8.89,25.01)	0.07(0.09,0.05)	19.73(12.07,29.78)	0.46(0.33,0.58)	2.41(1.47,3.62)	776.17(440.56,1249.6)	3.36(4.56,2.44)	1026.48(627.71,1551.07)	0.46(0.33,0.58)
Samoa	5.85(4.06,8.38)	22.22(13.38,34.55)	13.5(20.21,8.46)	32.37(18.22,53.39)	1.08(0.95,1.20)	2.27(1.57,3.2)	8.8(5.41,13.39)	4.76(6.88,3.06)	11.52(6.75,18.03)	0.94(0.84,1.03)	112.97(78.6,159.69)	431.71(264.17,658.5)	236.21(341.38,151.98)	568.36(330.95,894.39)	0.94(0.84,1.03)
Gabon	28.16(19.87,39.87)	18.2(10.92,28.47)	120.75(183,75.71)	29.54(16.55,48.37)	1.36(1.22,1.50)	15.02(10.53,21.18)	9.88(6.02,15.24)	47.71(72.31,29.58)	11.8(6.63,18.87)	0.37(0.21,0.53)	753.21(534.14,1061.12)	485.13(294.79,749.88)	2399.98(3634.04,1495.34)	586.71(328.83,940.86)	0.37(0.21,0.53)
Benin	67.61(49.17,89.55)	8.56(5.41,12.87)	309.99(445.78,198.81)	12.48(7.02,20.12)	1.00(0.89,1.12)	37.8(27.86,49.78)	4.88(3.14,7.24)	139.78(201.8,90.99)	5.75(3.3,9.27)	0.33(0.21,0.45)	1904.42(1410.63,2480.48)	239.69(152.73,356.12)	7150.28(10327,4628.24)	287.72(164.88,465.75)	0.33(0.21,0.45)
Bahrain	32.36(25.49,41.28)	38.86(26.05,54.92)	239.82(313.64,181.88)	69.45(45.66,100.59)	1.91(1.62,2.20)	8.53(6.72,10.81)	10.76(7.42,14.93)	34.36(45.36,25.94)	9.96(6.67,14.04)	-0.32(-0.58,-0.07)	449.55(353.39,571.12)	541.33(372.51,753.38)	1820.73(2380.58,1383.76)	527.99(353.37,749.5)	-0.32(-0.58,-0.07)
Indonesia	8478.55(5777.04,12994.51)	21.78(14.51,33.55)	28053.43(40813.33,18620.35)	34.85(22.52,51.47)	1.37(1.26,1.48)	3615.4(2541.53,5233.06)	9.58(6.61,14.09)	9316.28(13591.84,6238.58)	11.46(7.52,16.92)	0.47(0.34,0.60)	182502.46(126690.78,266536.45)	475.12(325.17,704.95)	464620.58(673724.29,311841.21)	574.84(378.69,845.99)	0.47(0.34,0.60)
Bolivia (Plurinational State of)	212.75(136.01,317.68)	17.33(9.78,28.7)	787.41(1148.53,513.33)	26.83(15.47,43.16)	1.26(1.19,1.33)	105.43(68.05,155.63)	8.71(4.97,14.12)	270.68(387.97,181.99)	9.28(5.48,14.47)	0.01(-0.06,0.09)	5290.7(3394.38,7829.97)	429.39(243.46,701.14)	13633.41(19498.73,9117.84)	464.2(273.55,725.37)	0.01(-0.06,0.09)
Rwanda	254.64(148.97,391.94)	21.45(11.27,36.77)	744.34(1102.05,465.13)	25.06(14.17,41.29)	0.10(-0.22,0.41)	147.3(87.36,224.72)	12.8(6.79,21.96)	321.46(473.99,203.96)	11.06(6.45,17.83)	-0.99(-1.29,-0.69)	7610.55(4550.6,11633.05)	639.29(339.76,1097.43)	16604.05(24643.27,10549.52)	559.86(323.42,906.86)	-0.99(-1.29,-0.69)
Djibouti	11.92(7.38,17.81)	17.03(9.61,27.91)	76.07(122.71,44.08)	24.48(12.81,42.58)	1.12(1.03,1.22)	6.33(4,9.47)	9.26(5.36,14.94)	33.51(53.93,19.33)	10.85(5.86,18.43)	0.45(0.32,0.58)	317.11(198.47,476.07)	453.74(260.8,736.32)	1685.95(2692.23,969.86)	540.5(288.7,921.73)	0.45(0.32,0.58)
Pakistan	4081.61(3005.4,5193.43)	20.95(14.54,28.81)	20930.69(29844.44,13877.61)	38.65(24.42,57.95)	1.60(1.42,1.77)	2139.4(1614.58,2681.81)	11.17(7.92,15.05)	8802.47(12471.69,5954.02)	16.54(10.7,24.32)	0.85(0.62,1.08)	108967.08(81689.83,137587.11)	559.21(393.38,758.16)	461123.51(650052.97,311225.77)	850.02(546.15,1254.38)	0.85(0.62,1.08)
United States Virgin Islands	16.55(12.05,21.98)	52.1(34.07,75.57)	11.93(19.02,7.5)	58.38(33.43,97.60)	0.97(0.74,1.21)	4.95(3.7,6.64)	15.47(10.45,21.9)	2.75(4.25,1.73)	13.24(7.77,21.57)	0.26(0.00,0.52)	246.58(183.86,329.86)	777.99(524.18,1105.54)	140.87(219.54,88.81)	691.41(402.65,1142.3)	0.26(0.00,0.52)
Bahamas	39.34(34.58,45.17)	65.66(52.63,80.24)	100.91(131.38,76.07)	86.82(62.14,117.72)	1.00(0.84,1.15)	12.68(11.22,14.35)	21.51(18.01,25.69)	26.6(34.71,20.04)	22.73(16.66,30.41)	0.20(0.01,0.39)	654.21(579.95,739.89)	1088.7(907.65,1299.51)	1348.77(1757.47,1017.56)	1163.37(851.88,1561.4)	0.20(0.01,0.39)
Guam	8.34(6.35,11.23)	28.19(19.24,40.65)	15.83(19.5,12.26)	40.62(29.15,55.00)	1.68(1.41,1.95)	2.16(1.65,2.88)	7.5(5.35,10.49)	4.29(5.33,3.38)	10.86(7.98,14.25)	1.75(1.42,2.08)	112.61(86.68,149.63)	381(270.84,535.68)	213.67(263.91,168.06)	547.82(402.05,721.5)	1.75(1.42,2.08)
Fiji	71.41(53.81,93.77)	43.05(27.59,63.56)	104.34(147.05,72.11)	45.64(28.09,70.30)	0.21(-0.04,0.45)	29.13(22.17,38)	17.81(11.87,25.71)	43.34(60.13,30.46)	18.98(12.07,28.12)	0.49(0.25,0.73)	1485.37(1130.28,1930.7)	893.37(591.91,1295.32)	2182.77(3047.59,1540.32)	954.51(604.42,1427.83)	0.49(0.25,0.73)
Saint Vincent and the Grenadines	9.3(8.08,10.56)	50.14(39.68,62.12)	19.04(23.42,15.34)	62.58(46.89,81.44)	0.65(0.45,0.85)	3.23(2.83,3.66)	17.89(14.7,21.48)	5.57(6.72,4.56)	18.17(14.08,22.89)	0.04(-0.18,0.26)	166.17(146.36,187.24)	893.29(734.73,1072.37)	277.6(335.39,228.53)	913.93(708.62,1152.1)	0.04(-0.18,0.26)
Micronesia (Federated States of)	5.19(3.22,7.94)	31.1(17.03,52.55)	10.4(15.81,6.27)	43.70(24.15,72.10)	1.07(1.01,1.13)	2.47(1.53,3.74)	15.12(8.38,25.15)	4.39(6.46,2.78)	18.5(10.79,29.35)	0.69(0.65,0.73)	125.81(78.38,190.45)	748.33(413.7,1242.38)	218.85(323.08,136.99)	920.96(532.91,1468.35)	0.69(0.65,0.73)
Vanuatu	4.57(2.79,7.07)	17.5(9.67,29.11)	18.38(26.23,12.02)	26.81(15.61,42.77)	0.93(0.75,1.11)	2.1(1.31,3.16)	8.16(4.62,13.42)	8.52(11.82,5.62)	12.52(7.49,19.17)	1.09(0.94,1.23)	106.19(66.58,160.31)	403.41(226.74,662.32)	427.03(591.66,283.54)	622.25(371.29,957.46)	1.09(0.94,1.23)
Paraguay	150.7(114.3,191.44)	19.98(13.76,28.13)	557.09(801.57,377.32)	31.79(19.59,49.00)	1.40(1.23,1.56)	53.76(41.12,68.07)	7.24(5.08,9.99)	148.76(210.73,102.5)	8.54(5.45,12.89)	0.49(0.31,0.66)	2752.52(2104.98,3511.7)	363.47(253.9,503.46)	7600.63(10769.7,5218.5)	432.38(275.62,653.8)	0.49(0.31,0.66)
Bulgaria	1339.2(1151.32,1559.79)	56.32(45.16,69.51)	1267.74(1592.55,992.97)	64.16(47.99,84.05)	0.66(0.41,0.91)	348.38(305.74,397.68)	14.59(12.16,17.39)	248.01(306.15,196.57)	12.4(9.69,15.47)	-0.30(-0.47,-0.14)	17453.57(15338.48,19878.05)	736.58(613.12,879.12)	12455.35(15413.53,9853.84)	635.35(494.4,796.77)	-0.30(-0.47,-0.14)
Albania	105.63(78.51,138.37)	16.23(11.58,21.95)	181.61(253.91,123.89)	26.91(17.75,38.95)	2.27(1.83,2.73)	35.94(27.49,46.11)	5.63(4.18,7.43)	34.88(47.79,24.14)	5.13(3.48,7.17)	0.10(-0.18,0.39)	1855.36(1409.57,2401.59)	283.76(209.58,376.54)	1776.99(2445.44,1220.14)	264.04(178.62,370.08)	0.10(-0.18,0.39)
Puerto Rico	383.35(339.65,428.11)	40.08(31.59,49.94)	454.32(563.44,358.57)	50.94(36.57,67.86)	0.69(0.49,0.89)	92.67(84.16,102.46)	9.69(8.03,11.5)	71.16(87.23,56.02)	7.9(5.9,10.25)	-0.84(-1.03,-0.64)	4734.07(4297.69,5222.59)	495.14(408.32,591.3)	3650.39(4460.16,2901.15)	411.4(306.55,535.27)	-0.84(-1.03,-0.64)
Mexico	4315.7(4182.69,4459.68)	25.63(24.25,27.09)	16267.09(19414.94,13360.84)	44.26(36.27,52.95)	1.37(1.19,1.55)	1233.74(1196.92,1267.49)	7.48(7.15,7.84)	3204.03(3822.58,2632.59)	8.68(7.11,10.39)	0.25(0.12,0.38)	64449.95(62506.75,66390.89)	381.54(364.66,399.97)	164095.29(195904.4,134669.79)	447.08(365.88,535.33)	0.25(0.12,0.38)
Guyana	42.72(34.68,52.18)	28.05(20.82,36.58)	89.24(124.12,62.98)	46.31(30.03,67.30)	1.95(1.54,2.36)	18.42(15.05,22.22)	12.43(9.42,15.98)	32.1(44.53,22.47)	16.72(11.05,24.03)	1.49(1.10,1.88)	935.81(764.98,1128.41)	615.67(464.64,795.14)	1608.83(2223.31,1123.71)	837.58(552.89,1206.82)	1.49(1.10,1.88)
Suriname	19.95(14.89,25.05)	24.46(16.28,35.08)	50.76(67.7,36.03)	33.26(20.67,50.35)	1.00(0.87,1.13)	7.79(5.94,9.73)	9.71(6.62,13.73)	16.54(22.06,11.9)	10.77(6.88,16.05)	0.33(0.19,0.46)	395.45(299.84,494.64)	487.41(329.6,692.65)	836.67(1108.71,601.15)	548.2(350.08,821.26)	0.33(0.19,0.46)
Nauru	0.84(0.45,1.39)	42.11(20.03,77.99)	1.33(2.22,0.68)	53.83(24.95,99.59)	0.71(0.58,0.84)	0.37(0.21,0.61)	18.99(9.31,34.38)	0.55(0.91,0.29)	22.62(10.88,41.01)	0.65(0.57,0.73)	18.81(10.48,30.69)	942.98(458.9,1713.18)	28.01(46.42,14.72)	1129.25(539.03,2057.03)	0.65(0.57,0.73)
Uganda	364.69(235.48,534.43)	14.16(8.27,22.53)	2152.69(3101.54,1355.61)	28.32(16.39,45.14)	1.43(1.10,1.77)	189.3(121.82,279.68)	7.61(4.49,11.91)	907.91(1313.42,582.98)	12.4(7.42,19.19)	0.74(0.37,1.11)	9640.41(6174.82,14335.39)	376.9(220.8,593.32)	47027.68(67609.67,29893.92)	623.91(370.47,971.94)	0.74(0.37,1.11)
Kiribati	3.59(2.52,4.72)	23.99(14.83,36.45)	9.47(13.92,6.16)	32.44(18.66,52.01)	0.99(0.95,1.04)	1.97(1.43,2.58)	13.31(8.31,19.86)	5(7.33,3.3)	17.28(10.25,27.25)	1.01(0.95,1.08)	101.26(73.55,132.24)	667.28(415.76,998.37)	254.65(369.28,168.87)	868.6(511.65,1378.7)	1.01(0.95,1.08)
Marshall Islands	1.89(1.25,2.76)	28.22(16.57,45.39)	6.24(10.64,3.3)	44.14(21.01,81.93)	1.30(1.20,1.39)	0.88(0.6,1.28)	13.5(7.99,21.03)	2.8(4.6,1.53)	19.84(9.78,35.4)	1.20(1.03,1.37)	45.28(30.65,65.41)	668.32(393.72,1046.14)	139.93(231.31,76.16)	988.2(486.21,1775.83)	1.20(1.03,1.37)
Mali	166.52(125.46,214.64)	11.25(7.29,16.65)	559.19(818.65,365.36)	14.63(8.47,23.63)	0.77(0.70,0.83)	97.23(74.32,124.73)	6.64(4.38,9.72)	266.56(396.38,173.31)	7.09(4.15,11.33)	0.14(0.07,0.21)	4846.71(3719.82,6179.2)	325.49(214.47,477.72)	13510.96(20025.08,8773.15)	351.45(204.72,564.51)	0.14(0.07,0.21)
Burkina Faso	276.52(191.49,374.79)	16.88(10.17,25.82)	868.3(1220.97,548.04)	20.67(11.76,32.89)	0.73(0.61,0.84)	157.36(109.85,211.64)	9.71(5.86,14.94)	418.64(586.41,271.38)	10.16(5.91,16.15)	0.20(0.05,0.35)	8003.23(5589.89,10826.2)	484.81(291.85,747.88)	21802.42(30658.02,13964.39)	514.02(295.69,819.55)	0.20(0.05,0.35)
Niue	0.18(0.12,0.26)	37.31(22.56,59.58)	0.24(0.34,0.17)	58.64(34.40,93.85)	0.73(0.51,0.95)	0.07(0.05,0.1)	14.06(8.82,21.74)	0.08(0.11,0.05)	18.45(11.3,28.42)	0.39(0.24,0.54)	3.36(2.31,4.81)	702.12(439.46,1090.46)	3.95(5.46,2.86)	962.69(589.79,1484.14)	0.39(0.24,0.54)
Dominican Republic	273.97(213.17,343.79)	19.51(13.3,27.34)	808.69(1105.17,566.88)	28.97(17.75,44.11)	1.52(1.31,1.73)	104.74(82.18,129.54)	7.61(5.39,10.42)	237.06(320.68,167.2)	8.52(5.4,12.54)	0.72(0.57,0.88)	5408.98(4277.28,6698)	382.93(269.92,525.32)	12051.05(16286.72,8468.69)	431.46(272.57,637.82)	0.72(0.57,0.88)
Taiwan (Province of China)	1462.48(1312.22,1618.53)	29.63(23.86,36.21)	4223.58(4878.86,3614.33)	56.41(42.95,72.21)	1.96(1.64,2.29)	342.04(310.46,371.9)	7.11(5.9,8.37)	595.86(674.01,520.63)	7.78(6.28,9.43)	0.14(-0.02,0.29)	18015.39(16252.19,19655.33)	366.33(302.55,433.24)	30735.85(34673.89,26844.21)	408.51(329.85,498)	0.14(-0.02,0.29)
Central African Republic	60.3(39.58,95.04)	12.59(7.18,20.92)	171.62(260.64,104.34)	15.76(8.70,25.81)	0.64(0.55,0.73)	37.95(24.6,58.8)	8.02(4.62,13.11)	100.34(150.7,60.97)	9.32(5.1,15)	0.39(0.31,0.48)	1872.75(1219.92,2900.77)	389.64(224.47,636.51)	4982.92(7458.69,3017.1)	456.08(249.42,735.79)	0.39(0.31,0.48)
Honduras	155.87(111.76,204.75)	19.65(12.18,29.65)	749.32(1177.31,435.8)	30.91(16.10,53.34)	1.23(1.02,1.44)	55.47(40.57,72.61)	7.19(4.58,10.75)	209.68(327.71,122.55)	8.76(4.67,15.01)	0.46(0.30,0.62)	2854.28(2061.52,3721.03)	360.62(228.36,540.3)	10617.22(16639.37,6105.86)	437.6(230.1,755.96)	0.46(0.30,0.62)
Tuvalu	0.65(0.4,0.99)	27.96(15.34,47.18)	1.07(1.63,0.68)	40.86(23.02,67.07)	1.02(0.90,1.13)	0.32(0.2,0.48)	13.81(7.68,23.02)	0.43(0.65,0.28)	16.65(9.7,26.47)	0.58(0.53,0.63)	15.8(9.9,23.67)	682.45(377.71,1139.08)	21.66(32.48,14.16)	830.26(480.95,1323.63)	0.58(0.53,0.63)
Eswatini	21.25(14.17,29.87)	15.21(8.89,24.39)	70.77(120.22,35.2)	27.57(12.73,50.52)	2.15(1.73,2.58)	10.39(6.95,14.57)	7.67(4.56,11.97)	30.81(51.38,15.66)	12.25(5.82,22.4)	1.79(1.28,2.31)	528.89(353.31,746.48)	380.69(225.5,597.7)	1569.38(2614.96,790.08)	610.2(288.4,1116.69)	1.79(1.28,2.31)
Monaco	7.12(5.31,9.72)	78.31(52.85,112.8)	10.91(15.75,7.2)	117.25(72.32,179.50)	1.42(1.17,1.67)	1.29(0.97,1.76)	13.94(9.8,20.05)	1.32(1.91,0.87)	13.95(8.7,21.15)	0.02(-0.12,0.16)	66.01(50.01,90.44)	727.97(508.58,1044.51)	70.5(103.77,46.24)	761.38(474.19,1162.69)	0.02(-0.12,0.16)
Russian Federation	16736.48(16229.06,17244.21)	45.55(43.51,47.66)	21618.78(24163.6,18901.96)	48.60(42.22,54.65)	0.00(-0.22,0.22)	4662.3(4523.64,4796.68)	12.75(12.21,13.29)	4089.05(4568.65,3581.54)	9.13(7.95,10.25)	-1.46(-1.64,-1.28)	236132.31(228451.75,243737.72)	637.19(609.01,666.37)	207889.01(232980.06,181494.49)	468.85(408.25,528.24)	-1.46(-1.64,-1.28)
Malta	57.96(51.34,65.26)	53.46(42.81,65.93)	74.3(87,63.08)	61.73(47.50,78.90)	0.52(0.40,0.63)	14.19(12.82,15.58)	13.05(10.93,15.35)	10.87(12.42,9.48)	8.95(7.22,10.88)	-1.33(-1.51,-1.14)	717(648.12,791.04)	661.48(552.62,781.99)	561.93(644.34,489.34)	467.35(376.31,571.82)	-1.33(-1.51,-1.14)
Romania	2115.84(1868.8,2382.49)	37.02(29.63,45.81)	2314.25(2797.27,1892.1)	42.13(31.37,55.10)	0.38(0.24,0.52)	733.59(658.68,809.22)	12.82(10.64,15.29)	488.42(581.54,406.5)	8.71(6.77,10.91)	-1.37(-1.50,-1.24)	36756.83(33104.78,40460.39)	642.02(530.01,767.4)	24349.89(28939.79,20321.86)	444.03(344.36,556.29)	-1.37(-1.50,-1.24)
Haiti	305.99(171.24,544.94)	25.31(12.61,47.18)	1013.12(1695.27,606.47)	31.34(16.80,55.61)	0.82(0.75,0.90)	164.94(93.22,283.7)	13.86(6.98,25.16)	470.15(766.08,276.83)	14.67(7.98,25.5)	0.33(0.26,0.40)	8316.98(4690.17,14464.5)	684.07(341.01,1253.41)	23603.93(38782.15,13906.61)	727.19(393.33,1268.93)	0.33(0.26,0.40)
Niger	87.37(60.5,119.99)	6.82(4.05,10.71)	299.46(460.26,179.86)	8.12(4.36,13.76)	0.48(0.39,0.57)	51.2(35.89,69.91)	4.07(2.44,6.33)	146.74(221.25,88.44)	4.09(2.2,6.94)	-0.13(-0.25,-0.01)	2581.57(1795.34,3565.33)	200.91(119.55,314.8)	7475.62(11369.41,4520.38)	203.21(109.18,346.15)	-0.13(-0.25,-0.01)
Burundi	142.29(86.68,218.17)	15.18(8.4,25.86)	387.29(555.44,252.36)	16.42(9.44,27.00)	-0.01(-0.18,0.17)	80.3(50.83,123.17)	8.84(5.04,14.83)	185.25(267.35,119.73)	8.15(4.75,13.3)	-0.56(-0.74,-0.38)	4110(2622.68,6248.8)	438.8(248.96,737.66)	9665.42(13948.89,6253.46)	410.4(238,670.17)	-0.56(-0.74,-0.38)
Global	332578.78(309676.44,356933.65)	29.08(27,31.23)	706047.05(763520.04,649080.85)	34.65(31.59,37.76)	0.44(0.38,0.49)	99443.28(91101.8,108221.63)	8.75(8.02,9.55)	161826.78(174911.28,148559.15)	7.93(7.21,8.66)	-0.51(-0.61,-0.41)	5084302.1(4636979.88,5550915.29)	441.64(402.79,483.04)	8328137.17(9000287.83,7641049.78)	409.57(370.83,448.67)	-0.51(-0.61,-0.41)
Uzbekistan	771.98(664.31,891.54)	22.96(18.13,28.45)	2281.36(2906.58,1776.51)	24.87(18.33,33.07)	0.41(0.20,0.62)	290.25(253.35,334.1)	8.84(7.2,10.65)	702.58(878.45,555.37)	7.67(5.84,9.82)	-0.44(-0.63,-0.26)	15144(13174.07,17478.29)	445.14(360.7,537.47)	36038.19(45294.85,28399.97)	391.99(297.21,503.08)	-0.44(-0.63,-0.26)
Barbados	36.22(31.96,40.93)	58.69(47.8,71.38)	58.53(76.24,43.97)	69.39(49.49,94.14)	0.72(0.52,0.92)	10.31(9.23,11.4)	16.89(14.34,19.62)	12.84(16.47,9.73)	15.03(11.05,19.89)	-0.13(-0.27,0.02)	528.4(471.88,584.93)	852.14(720.82,992.45)	650.18(831.97,493.27)	774.37(569.47,1022.36)	-0.13(-0.27,0.02)
Papua New Guinea	178.68(104.14,274.95)	23.93(12.87,39.06)	643.25(969.78,403.32)	27.24(15.34,45.14)	0.17(-0.04,0.38)	83(50.47,126.07)	11.3(6.18,18.38)	300.92(454.56,194.45)	12.88(7.5,20.65)	0.37(0.24,0.50)	4234.84(2575.61,6390.67)	563.86(305.67,917.68)	15306.1(23075.09,9838.02)	646.99(375.58,1041.45)	0.37(0.24,0.50)
Zimbabwe	247.78(180.77,333.56)	15.28(9.88,22.51)	1118.2(1696.63,734.37)	33.51(19.27,54.93)	3.34(2.46,4.23)	115.63(85.17,155.28)	7.35(4.86,10.81)	521.22(783.71,340.1)	15.88(9.28,25.67)	3.58(2.67,4.50)	5852.43(4327.77,7824.29)	362.22(238.43,533.35)	26304.23(39278.54,17202.52)	788.58(461.28,1276.54)	3.58(2.67,4.50)
Maldives	4.85(2.19,11.34)	14.34(5.55,35.03)	27.68(40.08,18.96)	22.98(13.71,36.94)	1.45(1.12,1.78)	1.87(0.83,3.98)	5.88(2.29,13.53)	6.03(8.81,4.11)	5.03(3.06,7.95)	-0.75(-0.96,-0.55)	94.12(42.29,201.9)	289.14(112.61,668.05)	312.6(456.57,214.33)	258.59(157.12,407.48)	-0.75(-0.96,-0.55)
Jordan	160.68(111.04,226.63)	29.21(18.01,44.72)	1320.6(1929.21,863.45)	47.10(28.75,72.77)	1.62(1.24,2.00)	44.2(30.65,62.38)	8.21(5.21,12.38)	202.47(292.53,134.84)	7.25(4.47,10.89)	-0.59(-0.94,-0.25)	2254.76(1571.98,3172.46)	410.62(259.83,620.37)	10606.74(15246.69,6959.49)	378.11(232.08,571.17)	-0.59(-0.94,-0.25)
Myanmar	2456.08(1483.53,3973.99)	29.4(15.79,51.72)	5729.65(8173.06,3867.75)	37.85(22.81,60.19)	0.54(0.42,0.67)	1192.59(748.97,1838.87)	14.72(8.14,24.65)	1996.92(2785.34,1375.1)	13.17(8.22,20.03)	-0.68(-0.85,-0.52)	61948.41(38244.46,96100.58)	744.68(407.6,1256.04)	101836.04(142270.46,69925.48)	673.52(418.25,1032.41)	-0.68(-0.85,-0.52)
Ghana	473.32(333.68,653.37)	17.67(10.99,27.51)	1793.19(2539.79,1191.68)	22.65(13.20,35.91)	0.49(0.35,0.62)	249.31(177.55,335.79)	9.48(5.9,14.45)	738.78(1048.9,499.16)	9.46(5.66,14.76)	-0.24(-0.35,-0.13)	12816.5(9146.74,17349.01)	474.73(294.59,727.08)	38210.49(54407.48,25676.7)	480.83(286.27,751.31)	-0.24(-0.35,-0.13)
Somalia	162.24(95.49,255.3)	11.71(6.12,19.97)	480.61(755.2,287.48)	12.78(6.77,22.11)	0.18(0.11,0.25)	94.77(56.8,145.12)	6.95(3.73,11.78)	258.62(403.42,156.48)	7.03(3.79,11.96)	-0.07(-0.14,-0.01)	4761.86(2886.94,7299.34)	342.48(184.18,582.73)	13088.97(20316.8,7947.55)	349.08(187.93,594.7)	-0.07(-0.14,-0.01)
Poland	3968.76(3700.91,4227.47)	40.54(35.86,45.71)	4922.77(5672.76,4212.87)	42.49(34.73,51.31)	0.07(-0.05,0.19)	1296.4(1251.57,1344.11)	13.36(12.67,14.05)	920.96(1039.77,795.22)	7.88(6.78,8.94)	-1.87(-1.97,-1.77)	64864.64(62530.84,67321.09)	660.98(626.02,697.4)	46643.47(52707.66,40294.37)	403.94(347.48,459.04)	-1.87(-1.97,-1.77)
Uruguay	340.2(305.04,379.02)	44.91(36.07,54.99)	471.05(532.4,414.64)	50.74(39.68,63.74)	0.14(0.02,0.25)	117.57(106.37,129.16)	15.5(13.04,18.28)	110.59(124.09,99.04)	11.82(9.73,14.26)	-1.10(-1.23,-0.97)	5833.89(5297.51,6405.22)	770.4(643.64,911.9)	5613.08(6276.46,5014.08)	605.58(494.07,731.73)	-1.10(-1.23,-0.97)
Bosnia and Herzegovina	286.21(225.58,344.12)	26.01(19.05,33.7)	284.79(386.04,193.58)	30.36(19.47,43.13)	1.13(0.79,1.47)	92.48(74.05,110.51)	8.46(6.4,10.62)	58.17(78.02,39.63)	6.11(3.99,8.51)	-0.68(-0.90,-0.46)	4619.18(3683.48,5538.76)	419.1(315.93,528.72)	2910.59(3915.25,1980.88)	311.05(202.2,434.44)	-0.68(-0.90,-0.46)
Montenegro	83.59(64.02,108.71)	55.28(40.22,74.99)	99.85(130.55,75.34)	56.61(39.97,77.88)	0.77(0.51,1.02)	18.07(14.01,23.63)	12.01(9.03,15.93)	16.61(21.39,12.72)	9.32(6.85,12.35)	-0.36(-0.71,-0.02)	924.35(712.59,1204.1)	610.56(456.13,811.13)	845.72(1078.81,646.05)	480.77(353.24,638.74)	-0.36(-0.71,-0.02)
Azerbaijan	396.85(314.16,487.85)	29.07(22.32,36.76)	792.96(1083.14,559.52)	26.92(18.53,37.73)	-0.19(-0.39,0.02)	154.75(122.19,186.62)	11.61(9.03,14.36)	226.01(303.9,161.66)	7.68(5.5,10.38)	-1.38(-1.54,-1.21)	8000.52(6330.46,9668.61)	579.06(447.88,713.76)	11415.63(15336.57,8196.27)	386.58(275.9,523.36)	-1.38(-1.54,-1.21)
France	8590.17(7642,9528.85)	57.98(46.82,70.41)	11151.65(12690.63,9793.67)	65.54(51.40,81.17)	0.64(0.41,0.87)	1760.99(1611.25,1906.92)	11.95(10.19,13.75)	1142.58(1262.62,1031.23)	6.63(5.52,7.86)	-1.89(-2.03,-1.74)	90461.25(83190.78,97822.27)	610.27(516.45,704.39)	62001.79(69538.14,55752.08)	365.31(300.32,438.71)	-1.89(-2.03,-1.74)
United Arab Emirates	83.56(54.46,124.94)	33.31(18.99,54.35)	999.04(1390.98,705.47)	43.78(26.50,68.49)	0.80(0.56,1.03)	23.83(15.79,35.55)	10.04(5.87,16.15)	189.61(265.4,135.86)	8.17(5.11,12.52)	-0.67(-0.92,-0.42)	1261.66(837.31,1870.02)	504.14(293.52,811.51)	9851.28(13754.33,7053.32)	431.85(268.92,662.95)	-0.67(-0.92,-0.42)
Croatia	668.75(577.93,762.59)	51.2(40.64,63.72)	585.85(720.58,456.88)	51.43(38.41,66.62)	0.03(-0.22,0.28)	145.7(129.05,162.43)	11.12(9.25,13.15)	80.59(97,65)	6.95(5.47,8.53)	-1.64(-1.86,-1.43)	7361.97(6526.67,8178.09)	562.69(468.08,670.22)	4161.28(5000.66,3335.79)	364.38(283.76,449.15)	-1.64(-1.86,-1.43)
Cyprus	79.89(61.49,103.96)	39.47(27.33,56.21)	233.29(306.47,169.26)	51.39(34.75,73.10)	1.09(0.64,1.54)	18.47(14.49,23.88)	9.13(6.55,12.67)	26.15(34.62,19.11)	5.74(3.97,8.13)	-1.61(-1.85,-1.37)	930.49(729.34,1209.23)	459.8(327.78,638.7)	1393.08(1838.24,1012.67)	307.15(211.24,432.73)	-1.61(-1.85,-1.37)
Tajikistan	180.86(135.29,239.66)	23.42(16.47,32.24)	441.72(733.49,236.45)	19.44(10.42,33.08)	-0.83(-1.15,-0.51)	74.66(56.68,96.9)	9.93(7.2,13.3)	155.97(255.42,86.67)	6.93(3.82,11.4)	-1.32(-1.55,-1.08)	3866.21(2936.61,5047.83)	493.7(355.34,664.47)	7996.48(13129.26,4405.5)	350(191.43,580.89)	-1.32(-1.55,-1.08)
Tonga	7.29(5.31,9.59)	41.64(27.1,60.83)	11.16(16.05,7.31)	48.25(28.71,74.88)	0.11(-0.05,0.26)	2.8(2.09,3.68)	16.13(10.89,23.31)	4.01(5.56,2.66)	17.38(10.86,26.09)	0.11(0.04,0.18)	140.9(104.87,183.86)	804.03(538.81,1165.46)	201.53(281.42,133.23)	871.85(542.61,1311.38)	0.11(0.04,0.18)
Bermuda	10.74(9.16,12.64)	59.82(45.77,76.15)	12.27(15.4,9.56)	68.80(49.34,92.14)	-0.04(-0.21,0.13)	2.57(2.19,2.99)	14.33(11.47,17.46)	1.66(2.04,1.31)	9.16(6.91,11.77)	-1.92(-2.14,-1.70)	131.43(112.4,152.23)	729.76(581.88,894.21)	86.15(106.44,67.67)	486.02(365.47,626.29)	-1.92(-2.14,-1.70)
Japan	13897.12(12804.97,14938.35)	36.39(31.57,42.02)	17650.35(19129.9,16161.71)	51.02(43.80,57.81)	1.02(0.70,1.34)	2621.17(2558.93,2684.81)	6.78(6.54,7.03)	2086.82(2140.47,2027.52)	5.88(5.67,6.1)	-0.61(-0.79,-0.43)	134484.53(129993.99,139111.46)	353.36(337.69,369.8)	109567.05(114791.47,104447.67)	317.86(300.6,336.96)	-0.61(-0.79,-0.43)
Kyrgyzstan	226.68(188.72,269.82)	29.92(23.33,37.77)	469.16(599.28,358.66)	28.39(20.67,38.14)	-0.14(-0.44,0.15)	85.78(71.77,101.19)	11.58(9.26,14.14)	131.39(165.78,101.32)	8(6.02,10.3)	-1.23(-1.44,-1.02)	4414.34(3705.59,5210.03)	575.74(458.44,703.97)	6743.31(8515.04,5216.4)	407.63(305.48,526.3)	-1.23(-1.44,-1.02)
Argentina	2925.29(2610.12,3263.42)	37.09(29.86,45.52)	4556.99(5166.19,4026.88)	35.91(28.40,44.85)	-0.14(-0.27,-0.01)	1117.25(1010.99,1228.33)	14.17(11.86,16.93)	1197.38(1327.43,1075.67)	9.4(7.72,11.25)	-1.30(-1.40,-1.19)	55722.44(50488.02,61425.37)	706.69(588.85,846.99)	60809.81(67309.28,54872.34)	479.46(391.99,575.27)	-1.30(-1.40,-1.19)
Cuba	1103.23(965.65,1261.6)	40.33(31.55,50.38)	1403.54(1769.52,1117)	45.32(33.01,60.84)	-0.03(-0.22,0.16)	264.9(233.84,296.72)	9.73(7.99,11.72)	253.62(313.58,204.55)	8.06(6.13,10.39)	-0.94(-1.08,-0.79)	13484(11878.12,15101.75)	493.26(403.34,595.26)	12692.97(15600.83,10297.31)	412.49(315.04,532.14)	-0.94(-1.08,-0.79)
Belarus	986.69(849.99,1145.59)	39.57(31.36,49.42)	1257.47(1633.5,923.11)	44.87(30.51,62.60)	-0.30(-0.55,-0.05)	281.08(245.26,319.84)	11.32(9.42,13.55)	223.97(292.22,168.57)	7.93(5.59,10.74)	-1.95(-2.23,-1.66)	14088.59(12328.21,16051.37)	563.01(466.31,676.55)	11346.91(14890.36,8510.03)	405.51(283.8,551.13)	-1.95(-2.23,-1.66)
Oman	16.85(10.32,25.97)	6.69(3.64,11.05)	112.24(160.92,76.69)	11.13(6.63,17.67)	1.59(1.07,2.12)	4.73(2.89,7.16)	1.92(1.07,3.07)	16.76(23.85,11.44)	1.69(1.02,2.68)	-0.30(-0.77,0.16)	240.56(146.91,363.86)	95.68(53.04,154.21)	894.11(1279.88,611.46)	88.77(53.71,139.35)	-0.30(-0.77,0.16)
Serbia	1071.95(789.99,1407.2)	43.15(30.52,59.56)	1224.51(1611,886.91)	48.46(33.21,66.86)	0.17(-0.07,0.42)	333.16(247.51,429.94)	13.36(9.73,17.93)	232.57(305.59,170.33)	9.11(6.53,12.2)	-1.63(-1.92,-1.34)	16519.44(12286.1,21263.08)	664.62(482.82,895.86)	11694.87(15377.1,8590.89)	463.72(333.36,624.74)	-1.63(-1.92,-1.34)
Germany	11578.16(10423.89,12706.7)	54.84(44.91,65.74)	10986.01(12386.45,9696.43)	53.16(42.27,65.82)	-0.16(-0.30,-0.01)	2837.5(2594.34,3067.3)	13.37(11.37,15.45)	1439.48(1569.81,1312.59)	6.91(5.81,8.13)	-2.16(-2.39,-1.93)	142004.98(129359.18,153128.45)	672.45(571.53,781.69)	76167.72(83956.8,69025.37)	369.2(309.04,437.5)	-2.16(-2.39,-1.93)
Singapore	331.1(295.52,369.91)	37.23(29.54,46.38)	716.49(824.22,627.1)	38.44(30.02,48.58)	0.29(0.05,0.54)	86.25(78.61,95.09)	9.78(8.12,11.62)	92.11(102.93,82.53)	4.91(4.06,5.87)	-2.22(-2.40,-2.04)	4446.67(4056.19,4907.06)	499.15(412.45,594.64)	4858.67(5429.29,4340.19)	261.99(214.19,315.07)	-2.22(-2.40,-2.04)
Northern Mariana Islands	5.23(3.39,7.89)	48.86(27.79,80.53)	7.62(10.14,5.56)	53.50(34.66,78.22)	0.11(-0.03,0.25)	1.43(0.93,2.07)	13.71(7.96,21.85)	2.06(2.66,1.54)	13.99(9.38,19.67)	0.23(0.02,0.43)	74.78(48.56,109.24)	692.26(399.92,1102.06)	101.77(130.62,76.25)	712.59(476.72,1005.18)	0.23(0.02,0.43)
Palau	1.66(1.2,2.38)	45.75(27.03,71.77)	2.21(2.96,1.6)	48.03(30.03,73.67)	-0.14(-0.27,-0.01)	0.62(0.45,0.88)	17.38(10.49,26.83)	0.8(1.06,0.58)	16.71(10.73,24.82)	-0.15(-0.20,-0.09)	32.47(23.36,45.82)	892.97(535.53,1386.02)	40.16(52.78,29.3)	874.45(553.81,1312.24)	-0.15(-0.20,-0.09)
Andorra	8.2(5.43,11.92)	55.29(32.77,84.85)	16.63(24.63,10.35)	56.62(31.96,88.52)	0.40(0.11,0.69)	1.46(0.98,2.09)	9.93(6.22,14.96)	1.89(2.7,1.2)	6.33(3.7,9.67)	-1.14(-1.30,-0.97)	76.25(51.16,108.76)	512.91(322.42,774.34)	99.84(143.36,63.79)	342.11(198.91,522.52)	-1.14(-1.30,-0.97)
Saint Kitts and Nevis	4.13(3.52,4.81)	55.43(43.47,69.24)	6.62(8.65,4.92)	37.37(25.99,51.09)	-1.38(-1.66,-1.10)	1.61(1.39,1.85)	22.26(17.98,27.08)	1.78(2.3,1.33)	9.98(7.14,13.32)	-2.65(-3.05,-2.25)	85.31(73.74,98.05)	1130.54(913.06,1376.54)	88.06(113.31,65.95)	498.16(355.75,666.47)	-2.65(-3.05,-2.25)
Republic of Moldova	434.34(373.14,503.63)	39.49(32.28,47.55)	373.27(460.92,302.96)	32.67(25.58,41.50)	-0.87(-1.13,-0.62)	144.31(124.74,164.95)	13.17(11.12,15.35)	84.24(101.25,70.31)	7.32(6.05,8.88)	-2.08(-2.27,-1.89)	7183.03(6242.95,8206.28)	649.99(550.98,757.74)	4207.31(5055.51,3493.39)	368.56(302.97,447.2)	-2.08(-2.27,-1.89)
New Zealand	616.14(549.83,688.34)	69.1(57.11,82.85)	782.65(871.31,704.37)	58.50(48.44,70.37)	-0.33(-0.46,-0.21)	135.42(124.18,146.82)	15.23(13.18,17.5)	109.37(119.65,99.96)	8.15(7.02,9.4)	-1.90(-2.01,-1.78)	6914.59(6334.12,7497.63)	774.15(667.79,892.04)	5725.46(6285.91,5217.75)	429.76(369.22,497.31)	-1.90(-2.01,-1.78)
Iceland	39.44(34.47,44.79)	64.77(51.22,80.75)	51.46(59.82,43.25)	57.07(43.41,73.01)	-0.70(-0.92,-0.47)	7.36(6.57,8.16)	12.2(10.13,14.43)	6.24(7.16,5.36)	6.86(5.5,8.31)	-2.17(-2.46,-1.88)	379.18(336.95,419.42)	623.07(515.99,740.8)	331.73(386.32,285.36)	367.89(293.58,449.49)	-2.17(-2.46,-1.88)
Slovakia	544.8(438.9,667.02)	39.65(28.96,52.34)	645.34(862.14,457.83)	38.35(24.92,55.73)	0.03(-0.10,0.16)	167.19(136.49,201.75)	12.2(9.18,15.59)	125.34(166.07,89.84)	7.35(4.97,10.37)	-1.53(-1.62,-1.44)	8303.45(6787.02,10015.39)	603.68(451.98,775.49)	6317.37(8345.22,4549.32)	376.38(253.87,532.35)	-1.53(-1.62,-1.44)
Czechia	1354.02(1179.33,1529.81)	45.19(36.53,54.73)	1505.31(1837.19,1180.28)	47.39(35.60,61.07)	-0.05(-0.20,0.10)	335.72(299.75,373.27)	11.13(9.46,12.88)	210.74(251.94,170.75)	6.47(5.15,7.94)	-1.85(-1.99,-1.72)	16676.33(14873.01,18626.69)	556.34(471.61,647.02)	10948.75(13124.9,8880.33)	345.76(273.48,426.12)	-1.85(-1.99,-1.72)
Ireland	565.29(504.86,629.24)	66.64(53.79,81.48)	851.1(975.79,731.83)	56.82(44.23,71.65)	-0.15(-0.39,0.09)	126.26(115.77,137.33)	14.95(12.71,17.29)	99.75(111.99,88.06)	6.59(5.4,7.87)	-2.56(-2.71,-2.40)	6388.23(5859.74,6977.41)	753.4(638.21,874.27)	5275.38(5940.92,4673.16)	353.21(287.35,427.62)	-2.56(-2.71,-2.40)
Portugal	1469.56(1306.36,1632.92)	56.18(45.15,69.27)	1841.06(2116.57,1598.13)	57.50(44.88,72.55)	0.04(-0.24,0.32)	346.78(316.75,378.26)	13.23(11.09,15.52)	221.21(243.99,199.11)	6.78(5.6,8.07)	-2.24(-2.39,-2.10)	17540.84(16021.53,19053.36)	671.29(560.65,790.84)	11659.58(13014.85,10413.7)	365.65(300.58,440.14)	-2.24(-2.39,-2.10)
Austria	1284.17(1151.37,1438.51)	60.72(48.64,75)	1100(1258.42,965.51)	45.25(35.22,57.05)	-0.79(-0.95,-0.64)	265.34(242.98,288.96)	12.46(10.56,14.52)	135.71(149.18,122.17)	5.51(4.56,6.51)	-2.47(-2.69,-2.24)	13376.55(12203.72,14610.78)	632.86(534.1,737.72)	7203.22(7974.42,6523.32)	296.64(243.37,355.43)	-2.47(-2.69,-2.24)
North Macedonia	217.65(175.22,268.6)	42.96(32.1,55.43)	299.66(410.97,210.54)	45.40(31.01,64.29)	0.25(-0.06,0.56)	71.58(57.71,88.68)	14.16(10.89,17.83)	62.09(83.67,44.24)	9.33(6.58,12.72)	-1.48(-1.70,-1.26)	3575.59(2892.51,4433.33)	705.64(541.33,892.06)	3112.33(4208.88,2227.89)	472.57(332.42,648.82)	-1.48(-1.70,-1.26)
Australia	2479.58(2250.95,2704.37)	54.18(45.48,64.08)	3566.23(4115.94,3036.72)	50.45(39.16,63.53)	-0.22(-0.40,-0.04)	529.28(484.49,571.42)	11.59(9.95,13.33)	404.72(458.34,353.75)	5.7(4.67,6.81)	-2.43(-2.50,-2.36)	27077.29(24852.42,29299.06)	591.11(505.81,680.12)	21726.8(24661.14,19000.57)	308.12(252.58,372.12)	-2.43(-2.50,-2.36)
Kazakhstan	1304.59(1134.52,1498.57)	36.57(30.23,43.84)	1566.48(1852.49,1314.82)	29.89(23.84,36.79)	-0.46(-0.58,-0.33)	462.44(406.18,526.98)	13.17(11.32,15.29)	396.83(467.48,333.65)	7.54(6.26,8.95)	-1.84(-2.14,-1.53)	23713.62(20934.36,27001.92)	660.56(568.04,767.69)	19989.38(23497.82,16897.31)	381.22(315.64,452.6)	-1.84(-2.14,-1.53)
Lithuania	453.73(393.79,516.34)	46.81(36.99,58.36)	332.59(407.01,262.78)	45.25(33.56,59.51)	-0.41(-0.63,-0.20)	115.36(103.8,128.4)	11.86(9.86,14.14)	64.6(78.06,52.07)	8.67(6.63,11.02)	-1.27(-1.54,-0.99)	5746.81(5168.78,6406)	593.27(490.73,710.69)	3209.64(3863.6,2594.06)	438.1(332.26,559.95)	-1.27(-1.54,-0.99)
Greece	1611.6(1465.78,1766.3)	60.03(49.68,71.96)	1655.68(1885.69,1462.23)	54.50(44.31,66.36)	-0.47(-0.58,-0.37)	301.29(282.64,321.8)	11.17(9.82,12.55)	234.99(257.53,214.22)	7.61(6.57,8.7)	-1.40(-1.55,-1.25)	15518.79(14430.99,16650.6)	578.54(507.52,654.61)	12078.86(13252.46,10974.65)	398.94(343.32,460.29)	-1.40(-1.55,-1.25)
Canada	4700.53(4172.02,5229.76)	60.83(49.22,74.59)	4915.86(5619.01,4270.75)	49.82(38.33,63.59)	-0.71(-0.81,-0.60)	831.39(766.88,898.15)	10.79(9.31,12.44)	606.3(671.43,542.82)	6.1(5,7.35)	-1.93(-2.05,-1.80)	43154.38(39763.7,46799.89)	557.3(478.6,644.73)	32411.87(36105.94,28697.63)	329.4(267.89,399.72)	-1.93(-2.05,-1.80)
San Marino	2.63(1.98,3.42)	42.28(28.05,61)	3.41(5.44,1.8)	34.47(16.86,58.11)	0.23(-0.19,0.65)	0.44(0.34,0.57)	7.14(4.84,10.01)	0.42(0.67,0.22)	4.15(2.13,6.9)	-0.89(-1.21,-0.56)	23.1(17.51,29.58)	372.48(250.69,521.77)	21.92(35.05,11.75)	223.05(113.9,369.8)	-0.89(-1.21,-0.56)
Israel	644.29(577.69,714.18)	56.56(46.07,68.9)	1059.4(1199.09,930.77)	44.03(34.91,54.70)	-0.58(-0.77,-0.40)	157.95(145.9,170.39)	14.02(12.04,16.11)	149.39(165.2,135.69)	6.17(5.2,7.26)	-2.57(-2.69,-2.45)	8087.39(7445.58,8721.16)	709.38(607.94,818.92)	7849.83(8745.43,7117.41)	326.69(274.11,386.92)	-2.57(-2.69,-2.45)
Estonia	191.93(162.7,226.4)	45.8(36.36,57.36)	144.24(179.03,112.02)	40.38(30.10,53.31)	-0.83(-1.06,-0.60)	49.76(43.13,57.46)	11.83(9.84,14.2)	22.13(27.11,17.43)	6.12(4.65,7.75)	-2.78(-3.13,-2.42)	2475.77(2157.13,2851.26)	590.47(490.22,710.2)	1132.11(1394.03,891.51)	317.91(240.42,404.56)	-2.78(-3.13,-2.42)
Greenland	5.38(4.1,6.89)	41.96(28.22,60.73)	4.42(6.16,2.99)	35.58(20.51,56.19)	-0.62(-0.74,-0.49)	2.04(1.56,2.61)	16.2(11.19,22.74)	1.24(1.75,0.81)	10.04(5.73,15.6)	-1.73(-1.87,-1.60)	103.49(78.97,132.28)	808.57(555.28,1139.13)	61.7(86.24,40.85)	495.58(284.22,771.49)	-1.73(-1.87,-1.60)
Netherlands	2708.01(2439.54,2981.68)	65.06(54.32,77.26)	2420.05(2757.91,2137.28)	56.37(44.36,70.49)	-0.39(-0.61,-0.17)	597.94(550.06,643.74)	14.39(12.51,16.31)	297.85(330.73,267.57)	6.86(5.72,8.1)	-2.68(-2.86,-2.50)	30409.24(28106.18,32734.36)	730.76(633.08,830.44)	15840.58(17652.5,14145.03)	370.11(306.52,440.97)	-2.68(-2.86,-2.50)
Slovenia	252.19(215.68,295.58)	48.13(38.19,59.78)	214.62(278.87,163.38)	37.78(26.88,50.69)	-0.54(-0.79,-0.29)	56.72(49.14,64.39)	10.81(9,12.77)	26.76(34.03,20.57)	4.65(3.49,6.04)	-2.66(-2.91,-2.40)	2841.33(2471.74,3230.89)	541.74(449.84,642.59)	1405.98(1797.1,1086.06)	249.06(186.62,327.94)	-2.66(-2.91,-2.40)
Latvia	298.58(252.06,349.93)	40.85(32.49,50.9)	201.51(255.82,155.93)	38.53(28.42,50.96)	-0.58(-0.83,-0.32)	91.8(78.59,107.1)	12.49(10.35,15.06)	45.33(56.11,35.66)	8.58(6.51,10.94)	-1.60(-1.88,-1.33)	4496.66(3882.16,5223.47)	617.08(510.28,745.86)	2231.56(2764.37,1763.75)	428.73(324.78,549.57)	-1.60(-1.88,-1.33)
United Kingdom	10560.06(10304.08,10816.08)	69.05(66.02,72.2)	9599.64(9952.19,9244.66)	53.41(50.26,56.59)	-0.75(-0.88,-0.63)	2334.85(2301.66,2369.43)	15.23(14.89,15.58)	1271.47(1302.18,1239.74)	7.02(6.78,7.27)	-2.60(-2.70,-2.49)	118036.42(115179.15,121041.73)	773.02(750.06,796.84)	67116.96(70110.49,64506.09)	373.99(356.64,393.79)	-2.60(-2.70,-2.49)
Hungary	1491.52(1288.08,1705.81)	50.48(40.3,62.13)	1374.12(1695.16,1105.72)	46.30(35.28,59.27)	-0.74(-0.96,-0.51)	430.08(375.81,488.22)	14.45(12.09,17.11)	237.28(282.53,195.6)	7.82(6.28,9.51)	-2.25(-2.38,-2.13)	21411.87(18710.1,24287.46)	724.36(603.7,860.82)	11987.12(14324.27,9813.08)	405.26(325.13,497.02)	-2.25(-2.38,-2.13)
Spain	5551.76(4982.85,6125.91)	57.92(47.51,69.7)	6762.87(7763.21,5878.21)	47.73(37.50,60.09)	-0.67(-0.89,-0.45)	1200.23(1095.2,1302.75)	12.5(10.73,14.32)	825.08(928.51,726.46)	5.7(4.74,6.76)	-2.59(-2.68,-2.51)	61506.26(55849.76,67069.54)	641.9(547.87,739.05)	43219.85(48544.49,38008.12)	305.84(254.05,365.25)	-2.59(-2.68,-2.51)
Finland	857.48(771.56,952.56)	57.22(46.88,68.85)	643.83(735.58,554.63)	48.32(37.13,60.63)	-0.52(-0.77,-0.28)	167.55(153.61,182.64)	11.15(9.49,13.05)	70.25(78.93,62.44)	5.24(4.27,6.31)	-2.60(-2.75,-2.44)	8535.94(7813.88,9371.12)	570.04(483.13,669.35)	3802(4305.48,3358.73)	286.29(231.39,348.53)	-2.60(-2.75,-2.44)
Italy	10497.7(9622.47,11406.38)	69.1(59.35,80.5)	10418.04(11402.95,9370.35)	60.53(51.54,69.24)	-0.36(-0.62,-0.09)	1935.37(1873.55,1994.33)	12.69(12.1,13.29)	1142.98(1202.48,1089.54)	6.51(6.11,6.94)	-2.11(-2.22,-2.01)	99351.25(95466.44,103343.54)	655.17(619.99,693.26)	60253.53(64398.82,56326.18)	352.32(325.32,380.44)	-2.11(-2.22,-2.01)
Luxembourg	64.27(57.81,71.66)	61.3(50.11,74.27)	87.83(101.35,75.79)	45.55(35.97,56.66)	-0.87(-1.16,-0.57)	14.55(13.26,15.9)	13.88(11.98,15.95)	10.92(12.28,9.63)	5.62(4.71,6.56)	-2.87(-3.08,-2.65)	741.6(677.83,810.98)	706.88(609.06,814.64)	578.29(650.09,507.47)	300.51(250.3,354)	-2.87(-3.08,-2.65)
Denmark	1011.09(902.89,1119.37)	67.2(55.86,79.97)	650.22(763.18,546.35)	43.88(33.85,55.58)	-1.25(-1.39,-1.10)	240.31(216.49,263.23)	15.89(13.67,18.23)	82.45(94.45,71.34)	5.5(4.5,6.63)	-3.60(-3.72,-3.47)	11958.78(10797.25,13079.6)	796.48(684.01,915.97)	4363.12(5023.98,3782.62)	296.07(240.25,358.68)	-3.60(-3.72,-3.47)
United States of America	53704.77(52273.71,55213.43)	77.11(73.75,80.6)	51147.09(53878.55,48547.06)	60.30(56.52,64.36)	-0.87(-0.95,-0.79)	8731.16(8521.76,8946.15)	12.57(12.14,13.02)	5811.86(6100.74,5533.25)	6.83(6.47,7.22)	-2.02(-2.12,-1.92)	456703.61(441111.04,474443.91)	653.92(626.29,685.51)	312882.5(331774.61,293949.88)	370.3(345.75,395.47)	-2.02(-2.12,-1.92)
Georgia	741.34(653.89,838.32)	56.51(47.67,66.96)	451.48(531.57,380.4)	46.93(38.08,57.19)	-0.62(-0.96,-0.29)	221.79(197.64,248.85)	16.98(14.95,19.24)	121.09(140.41,102.11)	12.44(10.45,14.5)	-0.80(-1.07,-0.52)	11257.89(9999.42,12605.86)	854.95(753.02,967.98)	6028.79(6993.06,5075.08)	627.02(524.07,731.51)	-0.80(-1.07,-0.52)
Norway	560.56(522.79,600.32)	49.67(43.72,56.47)	568.62(632.68,512.42)	39.46(33.23,46.54)	-0.96(-1.33,-0.59)	126.22(120.33,132.32)	11.17(10.42,11.93)	69.9(74.44,65.49)	4.81(4.43,5.22)	-3.10(-3.32,-2.88)	6384.24(6063.94,6724.4)	565.97(526.6,607.22)	3687.3(3974.46,3425.44)	256.84(233.6,282.44)	-3.10(-3.32,-2.88)
Sweden	1393.9(1264.14,1542.12)	56.55(47.32,67.08)	933.73(1111.28,770.41)	35.95(27.69,45.90)	-1.12(-1.47,-0.77)	269.74(249.86,293.44)	10.85(9.46,12.38)	112.51(133.65,93.76)	4.3(3.41,5.31)	-2.71(-2.93,-2.50)	13634.49(12595.35,14832.25)	555.01(480.48,636.71)	6007.39(7146.99,5020.61)	232.07(182.83,288.09)	-2.71(-2.93,-2.50)
Belgium	1900.6(1693.12,2110.17)	74.27(59.72,90.46)	1533.04(1752.67,1331.37)	51.25(39.86,64.90)	-1.38(-1.62,-1.15)	395.45(363.59,426.15)	15.5(13.23,17.84)	197.26(218.27,177.4)	6.53(5.36,7.79)	-2.99(-3.15,-2.83)	20194.69(18508.71,21849.29)	789.46(672.56,915.81)	10403.1(11574.13,9321.03)	348.82(282.83,419.86)	-2.99(-3.15,-2.83)
Switzerland	1051.41(937.99,1177.37)	52.55(42.21,64.78)	866.11(989.68,748.99)	35.39(27.34,44.89)	-1.21(-1.64,-0.78)	194.82(177.25,212.79)	9.67(8.16,11.28)	98.57(111.04,88.13)	3.98(3.27,4.8)	-2.83(-3.09,-2.57)	9895.26(9003.55,10827.93)	494.76(414.54,581.2)	5265.9(5963.45,4694.6)	215.49(174.59,263.04)	-2.83(-3.09,-2.57)
Kuwait	90.27(78.87,103.82)	30(22.9,38.72)	798(953.73,656.99)	44.97(33.52,58.88)	-0.18(-1.00,0.66)	16.05(14.17,17.97)	5.55(4.48,6.86)	84.52(100.21,71.27)	4.77(3.71,6.04)	-1.97(-2.72,-1.20)	843.57(745.77,950.18)	281.49(225.43,347.66)	4646.54(5553.79,3892.38)	261.94(202.32,334.36)	-1.97(-2.72,-1.20)
Ukraine	6245.82(5533.15,7079.82)	46.14(36.8,57.03)	4585.58(7260.26,2590.3)	34.13(18.43,55.90)	-1.48(-1.71,-1.25)	2058.9(1849.63,2292.86)	15.18(12.63,18.2)	1268.8(1990.25,717.54)	9.31(5.05,15.14)	-2.13(-2.40,-1.87)	102507.02(92251.2,113913.27)	756.64(629.24,911.97)	62884.48(98317.87,35560.26)	467.87(252.01,756.87)	-2.13(-2.40,-1.87)
Armenia	367.22(337.17,401.29)	51.41(44.57,59.32)	242.89(290.24,202.81)	28.59(22.87,35.13)	-1.61(-2.00,-1.22)	119.54(111.52,128.37)	17.05(15.72,18.45)	55.06(64.74,46.03)	6.47(5.38,7.65)	-2.94(-3.37,-2.51)	6176.5(5761.8,6647.23)	855.4(787.17,928.62)	2800.52(3303.74,2339.73)	329.13(273.78,389.22)	-2.94(-3.37,-2.51)
UI: uncertainty interval; ASIR: age-standardized incidence rate; EAPC: estimated annual percentage change; ASDR: age-standardized deaths rate; ASDiR: age-standardized disability-adjusted life years (DALYs) rate.

## Sheet: TablS3
Table S3 The 21 GBD regions and 204 countries/territories burden of HSCs in pre-elderly adults (50-74 years) group women
Region	Number of cases (UI), 1990	ASIR (UI),1990	Number of cases (UI), 2021	ASIR (UI), 2021	EAPC (CI), 1990-2021	Number of cases (UI), 1990	ASDR (UI),1990	Number of cases (UI), 2021	ASDR (UI), 2021	EAPC (CI), 1990-2021	Number of cases (UI), 1990	ASDiR (UI),1990	Number of cases (UI), 2021	ASDiR (UI), 2021	EAPC (CI), 1990-2021
	Incidence					Deaths					DALYs
Andean Latin America	1982.9(1668.62,2360.29)	101.44(80.15,128.46)	9273.3(11897.77,7104.4)	163.45(118.96,221.65)	1.37(1.25,1.50)	1141.31(950.29,1366.25)	59.04(46.64,75.03)	3636.81(4637.65,2799.79)	64.46(47.97,85.93)	0.12(0.02,0.22)	34644.54(28974.14,41477.06)	1761.7(1392.49,2238.3)	110584.63(141153.31,85198.35)	1945.98(1447.02,2589.69)	0.16(0.05,0.26)
Australasia	7203.58(6746.8,7662)	341.44(298.35,386.99)	14753.82(16497.25,13050.76)	326.95(266.78,398.65)	-0.18(-0.38,0.03)	2619.94(2453.77,2772.41)	121.66(108.33,135.4)	2952.43(3246.91,2651.74)	63.67(53.79,74.14)	-2.12(-2.20,-2.04)	77553.86(72517.58,82170.26)	3724.26(3312.34,4146.79)	91080.93(100933.1,81917.14)	2029.81(1716.2,2373.72)	-1.99(-2.07,-1.91)
Caribbean	4599.72(4227.11,5061.16)	189.79(166.52,218.55)	13132.21(15177.95,11221.79)	253.09(207.87,302.53)	0.94(0.83,1.05)	1965.87(1779.14,2231.41)	80.93(70.95,94.53)	4540.29(5370.98,3837.34)	87.59(72.02,105.94)	0.32(0.26,0.39)	59388.16(53550.14,67559.26)	2452.74(2140.92,2873.35)	137658.55(162927.33,116243.7)	2649.38(2173.15,3214.23)	0.32(0.26,0.38)
Central Asia	8608.35(8011.93,9161.09)	163.15(149.53,177.07)	14741.51(16550.66,13051.12)	157.52(137.66,179.55)	0.06(-0.03,0.15)	4424.87(4120.21,4718.68)	84.89(78.29,91.39)	6447.28(7291.65,5723.51)	69.98(61.61,79.45)	-0.48(-0.55,-0.41)	136491.14(126932.41,145581.93)	2575.3(2380.59,2774.84)	198095.91(224138.16,175120.35)	2107.56(1849.69,2399.55)	-0.52(-0.59,-0.45)
Central Europe	34433.91(32679.03,36239.08)	221.19(206.19,236.84)	63173.82(68689.99,57508.81)	316.11(282.93,349.91)	1.15(1.00,1.30)	16060.17(15348.59,16794.63)	102.85(96.93,108.85)	21022.8(22780.92,19244.11)	100.09(90.77,109.7)	-0.18(-0.28,-0.08)	482903.76(459825.57,506595.7)	3113.55(2933.83,3300.06)	598367.86(648905.11,547328.97)	3003.99(2725.77,3293.01)	-0.19(-0.30,-0.08)
Central Latin America	9706.61(9322.02,10094.65)	119.18(111.22,127.76)	56968.63(64407.04,49694.76)	222.3(191.57,255.87)	1.85(1.75,1.95)	4265.1(4118.07,4411.92)	53.11(50.05,56.33)	17058.47(19241.41,14873.29)	67(58.08,76.33)	0.65(0.56,0.74)	130807.51(126246.08,135634.14)	1597.98(1506.2,1696.88)	532506.1(602670.56,462086.53)	2075.48(1795.42,2370.21)	0.73(0.64,0.82)
Central Sub-Saharan Africa	2015.48(1371.27,2874.63)	78.11(49.44,118.39)	7137.29(9787.17,4882.05)	115.52(74.53,168.35)	1.34(1.13,1.54)	1518.67(1031.12,2165.53)	59.61(37.89,89.62)	4666.91(6474.82,3200.99)	77.05(49.65,112.66)	0.91(0.76,1.07)	46666.82(31536.53,66810.88)	1781.89(1126.66,2699.08)	145313.48(201960.74,99398.29)	2312.47(1483.03,3397.56)	0.93(0.77,1.09)
East Asia	72580.06(57238.84,89917.5)	82.67(64.39,103.41)	334768.87(428430.96,257889.41)	149.13(113.47,193.47)	1.86(1.75,1.97)	38032.66(30206.4,46951.57)	43.39(34.05,54.28)	86425.18(109492.32,66688.3)	38.46(29.37,49.53)	-0.73(-0.87,-0.59)	1180140.6(929534.43,1462625.38)	1343.27(1050.05,1683.9)	2762551.69(3535920.6,2137389.84)	1229.78(939.02,1589.06)	-0.61(-0.75,-0.47)
Eastern Europe	76846.64(74031.56,79385.17)	234.48(221.16,248.88)	122664.86(136797.28,110138.72)	324.44(288.06,364.33)	0.70(0.55,0.85)	31608.52(30420.03,32752.55)	96.14(90.58,102.09)	36976.66(41824.52,32937.03)	94.61(83.29,108.03)	-0.49(-0.69,-0.29)	967435.57(929623.52,1005706.8)	2957.54(2786.8,3145.11)	1082428.16(1225638.93,964772.57)	2888.6(2542.38,3306.68)	-0.52(-0.73,-0.32)
Eastern Sub-Saharan Africa	6688.47(5131.66,8358.53)	89.58(66.95,113.95)	21456.54(26311.48,17331.92)	124.04(98.48,153.51)	0.97(0.85,1.09)	5062.45(3873.77,6347.45)	68.61(51.42,87.53)	14043.52(17121.15,11322.98)	82.63(65.92,101.57)	0.54(0.44,0.63)	153043.6(116949.45,193638.95)	2021.2(1510.68,2591.29)	426609.69(522195.91,343461.85)	2432.2(1934.19,2998.32)	0.52(0.42,0.62)
High-income Asia Pacific	22333.01(20775.88,23805.2)	108.77(96.19,122.08)	67692.13(73215.2,60331.68)	214.17(184.22,244.38)	2.40(2.18,2.61)	7996.02(7560.51,8374)	38.75(36.27,41.08)	14747.61(15647.02,13205.31)	45.12(40.35,48.78)	0.58(0.46,0.70)	254162.11(239860.37,267793.15)	1239.89(1159.8,1321.13)	462939.04(497730.86,419468.7)	1487.21(1336.9,1623.41)	0.68(0.54,0.82)
High-income North America	164074.58(156972.67,168537.49)	520.13(492.78,543.99)	270615.38(282229.61,254282.92)	451.71(421.09,478.72)	-0.57(-0.64,-0.50)	40562.86(38933.13,41642.89)	126(120.26,130.73)	47450.93(49360.48,44710.6)	77.18(72.26,81.03)	-1.67(-1.72,-1.63)	1216924.3(1164120.7,1266234.23)	3936.92(3739.17,4124.99)	1460742.25(1544651.03,1373764.52)	2463.53(2292.12,2626.88)	-1.60(-1.64,-1.56)
North Africa and Middle East	23872.51(20431.45,28336.12)	142.2(117.53,175.16)	165643.91(189704.55,141489.5)	369.29(306.99,437.13)	3.51(3.31,3.71)	11347.29(9731.02,13734.7)	68.38(56.74,84.87)	45036.67(51882.34,38693.01)	101.63(84.52,120.23)	1.57(1.40,1.74)	357668.41(305178.79,433835.35)	2111.38(1751.34,2622.73)	1439822.18(1668271.44,1229174.54)	3176.26(2641.65,3772.37)	1.61(1.44,1.78)
Oceania	348.92(256.81,453.92)	117.38(82.5,162.61)	1052.36(1357.53,788.37)	138.72(98.69,190.73)	0.43(0.37,0.50)	215.31(159.38,281.02)	73.7(52.2,102.2)	635.59(812.95,484.41)	85.78(62.01,116.86)	0.49(0.46,0.53)	6714.88(4988.88,8775.58)	2238.49(1575.35,3116.75)	20041.05(25957.85,15381.66)	2592.19(1865.1,3554.79)	0.47(0.43,0.51)
South Asia	65794.82(54950.02,77431.61)	118.71(96.73,142.31)	301786.51(360658.82,257770.66)	205.94(172.03,250.22)	1.70(1.52,1.87)	46913.96(39222.65,55415.05)	85.67(69.84,102.91)	170926.32(203841.91,146919.98)	117.23(98.32,141.51)	0.92(0.78,1.05)	1459755.52(1225915.69,1719441.54)	2599.59(2130.5,3126.06)	5220623.78(6233074.48,4448081.13)	3552.71(2970.06,4294.97)	0.92(0.77,1.06)
Southeast Asia	24880.02(19823.68,31270.55)	91.28(71.49,117.17)	111479.32(137455.59,88704.37)	155.11(121.78,193.35)	1.69(1.62,1.76)	15404.26(12337.91,19502.86)	57.33(45.13,74.02)	53643.46(67287.63,42937.26)	75.45(59.64,94.98)	0.86(0.77,0.94)	481361.85(384030.58,610382.01)	1753.16(1378.66,2270.35)	1677148(2097462.56,1339863.03)	2323.92(1831.09,2924.94)	0.88(0.79,0.96)
Southern Latin America	9341.19(8664.36,10055.83)	201.19(173.92,232.74)	16718.78(18333.1,15146.61)	204.89(173.25,241.05)	0.12(-0.04,0.29)	5340.75(4964.97,5721.27)	114.21(99.56,130.14)	6824.54(7413.07,6223.4)	82.54(71.02,95.05)	-0.96(-1.08,-0.83)	155612.15(145108.37,167038.86)	3369.92(2946.77,3840.92)	199776.6(217870.94,182115.9)	2461.12(2119.06,2840.71)	-0.93(-1.06,-0.80)
Southern Sub-Saharan Africa	2698.23(2132.56,3341.3)	93.42(71.77,118.91)	11222.14(12565.08,9709.97)	172.7(145.29,200.22)	2.45(2.25,2.66)	1770.66(1397.95,2186.1)	61.5(47.24,78.05)	6368.97(7127.57,5515.5)	98.49(83.26,113.71)	1.96(1.72,2.21)	53139.44(42099.07,65207.4)	1834.98(1418.58,2322.19)	191097.69(214459.34,165919.6)	2933.59(2482.4,3387.92)	1.99(1.75,2.23)
Tropical Latin America	12176.13(11598.21,12725.5)	130.76(120.66,141.21)	46677.03(49561.61,43544.56)	178.42(161.47,195.07)	0.70(0.59,0.80)	6632.54(6315.41,6926.9)	71.79(66.68,77.03)	18760.78(19894.67,17538.69)	71.68(65.56,77.58)	-0.25(-0.32,-0.17)	200532.49(191433.4,209829.24)	2143.3(1992.61,2298.87)	568612.86(602157.14,532432.29)	2174.23(1992.01,2354.23)	-0.21(-0.28,-0.13)
Western Europe	180705.06(173497.67,186793.8)	348.58(326.89,369.33)	254437.27(267536.44,237716.56)	350.22(318.18,379.49)	0.10(-0.10,0.30)	65315.41(62902.4,67326.55)	123.71(117.18,129.63)	55872.05(58540.18,52337.66)	74.38(68.59,79.38)	-1.68(-1.74,-1.63)	1942201.79(1869276.19,2017716.75)	3783.42(3579,3980.41)	1688815.35(1800593.03,1577286.69)	2328.11(2139.83,2513.27)	-1.60(-1.66,-1.54)
Western Sub-Saharan Africa	6845.33(5503.09,8280.08)	84.46(66.79,103.88)	28958.06(37893.34,21624.04)	137.48(102.15,179.39)	1.67(1.54,1.81)	5129.19(4142.97,6183.42)	63.4(50.42,77.38)	18232.68(23504.88,13833.15)	88.35(66.56,114.72)	1.17(1.05,1.29)	151820.6(123160.16,183587.36)	1868.26(1487,2277.27)	559463.81(724503.21,421078.27)	2607.81(1950.89,3395.62)	1.17(1.06,1.29)
Turkey	3192.63(2307.64,4319.75)	88.59(56.81,132.71)	22277.4(28970.29,16326.94)	237.2(157.68,342.09)	3.89(3.40,4.38)	1525.66(1107.81,2089.92)	43.06(28.05,63.97)	5489.78(7139.54,4043.79)	58.17(39.5,81.21)	1.36(0.99,1.73)	47706.51(34466.27,65460.87)	1312.26(855.49,1949)	171098.21(223663.68,125160.73)	1827.03(1237.62,2546.25)	1.48(1.10,1.86)
Zambia	256.2(165.38,357.12)	93.95(55.11,147.71)	1230.82(1994.81,701.02)	174.24(92.25,308.61)	2.09(1.70,2.48)	189.09(123.78,262.99)	71.01(41.73,111.23)	788.58(1243.99,453.16)	113.85(60.58,195.97)	1.61(1.29,1.94)	5838.64(3779.99,8244.75)	2087.12(1217.29,3293.81)	24356.51(39063.59,13603.33)	3392.28(1786.86,5863.27)	1.66(1.32,2.00)
Iran	1798.14(1422.79,2210.37)	67.05(50.28,87.18)	13563.78(15740.25,11140.3)	173.81(133.28,215.27)	3.53(3.21,3.84)	654.23(532.02,786.58)	24.73(19.53,30.97)	2847.92(3221.95,2379.89)	37.12(30.31,43.27)	1.83(1.55,2.11)	20924.64(17021.6,25207.66)	777.01(613.79,972.23)	93697.97(105994.71,78264.6)	1198.01(977.42,1401.09)	1.91(1.63,2.19)
Timor-Leste	20.71(11.86,33.25)	71.08(37.63,122.12)	88.68(130.94,56.86)	110.17(63.83,178.67)	1.60(1.43,1.78)	13.77(8.05,22.18)	48.87(26.5,83.96)	52.59(76.26,33.9)	64.51(37.87,102.5)	1.00(0.85,1.16)	439.88(254.05,714.32)	1480.98(800.7,2553)	1568.72(2306.28,991.14)	1961.65(1144.85,3134.98)	1.01(0.84,1.18)
Afghanistan	470.72(226.57,883.39)	66.44(28.63,133.62)	1245.22(2223.92,611.41)	115.64(52.77,217.38)	1.96(1.76,2.17)	302.79(147.83,564.41)	43.2(19.19,86.44)	617.65(1114.09,309.89)	59.22(27.47,110.75)	1.14(1.02,1.27)	9482.25(4589.28,17845.49)	1322.36(580.6,2670.83)	20448.19(37433.48,10009.32)	1824.21(832.82,3456.34)	1.15(1.02,1.28)
Sudan	339.79(190.24,570.03)	40.86(20.48,71.85)	1551.82(2455.44,922.13)	86.13(47.17,144.16)	2.57(2.42,2.72)	199.35(109.59,338.04)	24.07(11.86,42.1)	598.86(954.6,362.65)	33.97(19.28,56.75)	1.27(1.14,1.41)	6161.64(3378.36,10348.93)	736.9(363.93,1287.64)	19445.72(31339.87,11729.99)	1055.49(596.13,1779.71)	1.32(1.18,1.45)
Equatorial Guinea	16.84(10.35,26.13)	76.68(42.09,130.54)	98.67(156.45,54.43)	169.37(86.02,292.03)	2.94(2.79,3.10)	13.1(8.15,20.23)	60.3(33.07,101.07)	53.76(83.99,30.47)	94.65(48.39,160.88)	1.66(1.55,1.77)	402.93(245.97,626.65)	1808.96(980.71,3068.9)	1688.53(2685.29,947.2)	2853.03(1451.58,4853.81)	1.67(1.56,1.78)
Colombia	2586.88(2325.62,2856.47)	150.08(122.63,181.44)	13948.95(16962.93,11321.69)	249.28(187.38,327.38)	1.47(1.26,1.68)	1129.35(1034.44,1233.96)	66.52(56.15,77.71)	3632.94(4380.97,2987.4)	65.12(50.59,82.81)	-0.20(-0.43,0.03)	34618.03(31585.53,38078.92)	1996.72(1692.15,2334.22)	113614.08(137799.27,93478.19)	2029.69(1575.08,2587.78)	-0.08(-0.31,0.14)
Morocco	626.13(455.29,848.83)	46.07(29.21,68.9)	3738.88(5427.64,2366.8)	108.1(63.62,169.94)	3.02(2.89,3.16)	355.79(256.82,478.95)	26.37(16.81,39.47)	1405.62(1996.07,891.39)	41.03(24.6,63.75)	1.67(1.56,1.78)	11037.84(7926.23,15032.66)	805.82(514.8,1206.46)	44638.79(64500.52,28048.9)	1278.84(760.26,1997.62)	1.74(1.63,1.86)
Malawi	278.92(208.24,363.54)	68.35(43.91,101.19)	824.44(1162.95,547.14)	104.64(61.87,163.64)	1.33(1.26,1.40)	213.27(159.68,275.64)	52.49(34.06,76.97)	556.39(794.94,365.26)	71.07(41.67,112.46)	0.94(0.88,1.00)	6390.76(4781.28,8264.07)	1559.05(1008.47,2287.9)	16615.63(23714.1,10940.71)	2096.73(1223.22,3333.34)	0.90(0.84,0.96)
Saudi Arabia	292.07(208.07,420)	65.9(41.2,102.46)	3333.92(4576.45,2419.01)	186.77(117.24,281.39)	3.57(3.35,3.80)	127.92(90.44,184.38)	29.14(18.22,44.86)	717.84(1015.07,518.94)	41.73(26.68,62.95)	1.15(0.88,1.41)	4060.55(2851.17,5847.33)	901.51(567.82,1383.57)	25181.87(35618.63,17848.62)	1357.98(872.84,2046.29)	1.34(1.09,1.58)
Republic of Korea	1921.8(1468.08,2514.21)	55.29(39.49,75.66)	11034.87(13733.93,8274.94)	123.26(85.76,166.3)	3.04(2.78,3.30)	990.53(770.88,1316.59)	28.93(21.09,39.75)	2529.62(3099.63,1848.49)	28.06(19.53,37.14)	0.03(-0.03,0.10)	31714.55(24747.44,42109.01)	909.8(666.92,1242.82)	84143.19(102971.22,62432.68)	940.69(667.21,1236.31)	0.27(0.19,0.35)
Turkmenistan	218.53(190.32,248.85)	102.02(86.35,119.37)	546.12(736.46,403.01)	115.97(84.2,156.36)	0.87(0.25,1.49)	127.58(111.16,144.64)	59.97(51.56,68.8)	267.59(357.57,201.27)	57.79(43.19,77.42)	0.37(-0.25,1.00)	3943.54(3430.03,4467.43)	1835.29(1579.16,2102.36)	8527.91(11434.77,6390.82)	1801.33(1342.1,2419.58)	0.48(-0.15,1.11)
Congo	1390.81(910.24,2024.99)	75.64(44.02,121.63)	4556.28(6512.39,2928.81)	111.27(64.56,174.71)	1.35(1.08,1.61)	1042.82(687.28,1501.38)	57.43(33.66,91.33)	3014.57(4331.4,1949.41)	74.99(43.44,116.77)	0.98(0.77,1.20)	31994.32(20934.59,46638.58)	1715.69(1000.58,2743.87)	93500.44(134941.73,60188.59)	2247.22(1296.43,3513.66)	1.00(0.77,1.22)
Brunei Darussalam	13.99(10.02,19.66)	153.5(102.94,224.69)	81.93(106.17,61.08)	208.94(145.99,286.52)	1.42(1.32,1.53)	8.18(5.85,11.44)	91.52(61.65,133.94)	35.27(45.14,26.45)	91.91(65.79,124.71)	0.42(0.29,0.55)	259.92(185.25,365.51)	2812.79(1891.46,4104.09)	1142.73(1472.08,854.55)	2883.91(2065.83,3906.5)	0.50(0.35,0.66)
Liberia	69.99(52.75,90.08)	69.79(44.95,103.66)	213.21(306.52,142.37)	109.4(64.47,173.9)	1.73(1.55,1.90)	52.52(40.02,67.07)	52.23(33.75,77.21)	128.86(185.19,86.53)	67.51(40.76,107.32)	1.05(0.87,1.22)	1549.21(1175.87,1989.3)	1548.79(998.22,2299.19)	3978.32(5810.81,2674.34)	2006.5(1210.8,3212.53)	1.05(0.88,1.23)
Sierra Leone	101.27(68.99,135.6)	56.25(34.24,85.62)	322.52(441.09,227.52)	92.06(56.84,140.58)	1.84(1.74,1.94)	75.08(51.21,99.82)	41.73(25.38,63.91)	207.79(283.38,149.41)	60.05(37.29,91.41)	1.45(1.35,1.55)	2227.31(1494.81,2981.88)	1235.38(748.6,1895.24)	6324.85(8670.57,4475.82)	1782.88(1107.18,2720.55)	1.46(1.36,1.57)
Venezuela	1389.66(1268.37,1518.85)	147.76(122.46,177.45)	8655.2(11262.2,6515.11)	277.91(196.46,381.83)	1.95(1.79,2.12)	558.3(514.96,598.77)	60.13(51.18,69.9)	2625.18(3374.37,1982.77)	84.21(60.73,112.9)	0.92(0.79,1.05)	17182.03(15826.4,18523.75)	1820.8(1548.05,2115.81)	80891.04(104299.04,60751.05)	2599.52(1878.71,3487.31)	0.99(0.86,1.13)
Yemen	169.2(91.03,277.18)	34.94(17.13,61.6)	1022.86(1528.2,661.73)	72.23(41.29,117.76)	2.67(2.52,2.82)	98.07(50.72,162.18)	20.34(9.73,35.8)	449.4(671.78,287.95)	32.11(18.59,52.3)	1.66(1.54,1.79)	3031.15(1578.05,5006.12)	622.87(297.49,1093.45)	14154.4(21343.28,9137.04)	987.25(571.18,1611.8)	1.68(1.55,1.81)
India	24756.99(19889.27,30027.85)	54.21(42.55,66.74)	116555.26(141980.04,96120.11)	97.91(79.63,121.69)	1.90(1.67,2.14)	17558.2(14175.66,21336.28)	38.92(30.57,48.06)	64756.58(78529.79,53582.85)	54.57(44.59,67.65)	1.07(0.89,1.25)	547829.04(442188.56,667071.94)	1184.27(931.68,1464.58)	1966053.82(2398053.6,1617472.43)	1649.14(1338.72,2052.53)	1.06(0.87,1.26)
Cambodia	462.48(276.55,740.87)	88.94(47.11,158.01)	2406.24(3402.82,1596.36)	162.23(96.49,256.68)	1.96(1.90,2.02)	322.26(195.07,517.03)	62.75(33.33,110.88)	1348.25(1893.98,909.53)	91.43(54.81,142.64)	1.18(1.13,1.23)	9969.2(5937.07,16141.79)	1901.77(1000.4,3384.79)	41335.14(58309,27929.43)	2779.65(1662.3,4349.08)	1.19(1.14,1.24)
Kenya	580.17(370.78,844.27)	71.16(44.57,104.59)	2955.67(4234.79,1959.19)	121.61(80.44,176.02)	1.87(1.72,2.02)	410.34(260.11,592.26)	50.86(31.8,74.36)	1855.57(2678.7,1226.38)	77.31(50.94,112.11)	1.59(1.45,1.72)	12444.32(7829.39,18047.55)	1510.58(943.83,2214.98)	56616.04(81847.44,37211.39)	2311.66(1513.23,3360.66)	1.59(1.47,1.71)
Costa Rica	274.98(246.16,308.08)	170.27(137,209.75)	1764.6(2050.96,1482.42)	318.66(243,410.92)	1.99(1.86,2.13)	84.25(76.7,92.44)	52.49(43.82,62.46)	387.99(447.16,334.56)	70.17(55.13,86.69)	0.88(0.74,1.02)	2601.47(2361,2852.51)	1608.82(1343.88,1910.95)	12212.1(14094.5,10456.46)	2205.46(1734.77,2714.38)	0.93(0.79,1.07)
Malaysia	1286.42(1025.33,1622.18)	139.08(94.92,197.7)	6828.59(8437.62,5584.6)	240.28(162.82,337.41)	1.82(1.74,1.90)	757.2(606.84,940.2)	83.28(57.82,116.8)	2930.11(3560.36,2412.07)	103.36(72.47,142.54)	0.69(0.61,0.77)	23741.62(18804.43,29682.46)	2543.23(1766.22,3561.95)	92121.72(112266.96,74660.6)	3240.31(2275.66,4455.68)	0.78(0.69,0.87)
Botswana	58.22(37.44,81.25)	94.05(55.1,147.91)	221.19(318.99,145.03)	136.35(80.19,214.13)	1.70(1.31,2.09)	41.06(27.16,56.99)	66.61(39.52,104.03)	134.04(193.16,87.85)	83.75(49.7,130.42)	1.19(0.86,1.53)	1216.67(789.65,1722.5)	1958.63(1159.51,3076.52)	4016.12(5833.53,2581.27)	2452.26(1438.49,3857.04)	1.17(0.83,1.51)
Namibia	71.46(55.55,91.83)	100.85(66.79,145.6)	316.22(458.81,193.37)	201.48(116.44,313.29)	2.59(2.48,2.70)	51.22(40.08,66.12)	72.21(48.46,103.34)	185.7(267.08,112.66)	119.39(69.09,181.06)	1.98(1.84,2.11)	1527.23(1186.57,1963.33)	2161.59(1454.92,3088.86)	5652.09(8162.3,3435.02)	3576.62(2048.48,5461.87)	1.96(1.83,2.09)
Viet Nam	2477.8(1853.68,3333.39)	57.21(36.73,85.92)	11992.76(16494.1,8340.86)	108.06(66.13,165.66)	2.21(2.16,2.26)	1523.69(1139.48,2034.78)	35.15(23.27,52.15)	5027.39(6926.85,3469.18)	45.9(28.45,70.28)	0.98(0.93,1.03)	46094.09(34704.75,61762.57)	1065.05(704.15,1577.9)	156181.96(217595.7,108137.47)	1403.5(868.62,2154.71)	1.01(0.96,1.06)
Panama	179.03(159.37,198.55)	134.34(106.66,166.44)	1122.92(1377.78,882.6)	274.77(198.44,364.78)	2.30(2.18,2.42)	62.05(56.42,68.16)	46.78(38.5,56.28)	263.19(320.91,206)	64.61(48.18,83.2)	1.17(1.04,1.30)	1886.58(1717.3,2080.41)	1412.64(1163.44,1699.66)	8299.46(10159.5,6503.99)	2028.89(1515.23,2616.9)	1.29(1.17,1.42)
Lesotho	74.65(52.53,105.36)	73.63(45.39,113.05)	201.3(319.47,117.08)	155.26(82.35,263.21)	3.11(2.70,3.52)	54.38(38.29,76.41)	53.7(33,82.3)	140.14(219.79,82.1)	107.74(57.42,179.17)	2.99(2.57,3.41)	1591.93(1108.74,2238.04)	1566.49(958.59,2409.03)	4104.21(6489.72,2379.01)	3176.55(1680.25,5298.14)	3.03(2.60,3.47)
Iraq	735.39(501.33,1071.6)	98.57(61.71,151.02)	5667.55(8085.22,3763.44)	227.67(140.96,341.36)	2.94(2.76,3.11)	354.17(244.89,504.72)	47.77(30.51,71.61)	1597.78(2240.65,1062.07)	65.07(41.58,95.24)	1.03(0.93,1.12)	11341.36(7880.17,16285.09)	1510.34(965.34,2261.05)	52786.79(74175.58,35214.07)	2091.18(1334.39,3048.61)	1.08(0.98,1.17)
Gambia	12.99(9.33,17.6)	43.86(27.55,66.13)	68.66(94.48,47.72)	74.95(45.8,116.3)	1.49(1.25,1.74)	9.02(6.55,12.15)	30.64(19.56,45.93)	41.86(57.53,28.89)	46.18(28.49,70.46)	1.08(0.84,1.32)	269.99(195.09,366.23)	904.73(576.04,1362.6)	1265.83(1747.52,870.82)	1370.84(845.6,2093.66)	1.09(0.84,1.34)
Qatar	18.48(12.98,25.5)	275.84(166.15,425.69)	330.17(461.37,233.83)	544.53(342.42,828.48)	2.97(2.61,3.32)	6.98(5.08,9.56)	108.72(68.09,165.59)	59.19(81.44,41.24)	102.32(65.45,150.4)	0.34(0.01,0.67)	223.64(161.05,310.15)	3219.59(2004.29,4928.76)	1972.2(2735.14,1372.64)	3105.92(1992.15,4591.44)	0.37(0.08,0.67)
Guatemala	190.86(173.58,207.7)	55.09(45.78,65.72)	1241.31(1499.69,1037.21)	112.22(87.06,142.51)	2.40(2.14,2.66)	103.92(95.46,112.27)	30.57(25.87,35.95)	474.95(562.02,397.46)	43.24(34.48,53.41)	1.28(1.06,1.49)	3139.15(2879.96,3402.09)	900.33(761.73,1058.37)	14628.25(17375.54,12246.96)	1321.01(1050.6,1633.85)	1.40(1.19,1.62)
Bangladesh	1686.09(1142.32,2500.44)	41.22(24.86,65.61)	8964.88(13567.44,6249.11)	66.84(40.06,109.19)	1.39(1.24,1.54)	1206.99(820.4,1769.62)	29.81(18.16,47.26)	4802.46(7285.29,3344.12)	36.17(21.89,58.61)	0.42(0.28,0.55)	39108.41(26621.37,57500.32)	944.41(579.7,1498.06)	156052.29(235523.51,108634.14)	1158.69(704.03,1865.14)	0.45(0.31,0.59)
Nepal	445.82(291.64,636.41)	48.11(27.92,76.39)	1655.96(2569.5,1128.9)	68.29(40.13,114.37)	1.17(0.94,1.39)	330.73(221.57,464.49)	36.13(20.98,57.04)	997.38(1549.15,679.61)	41.27(24.45,68.56)	0.47(0.26,0.68)	10250.09(6841.45,14487.4)	1091.19(638.76,1719.27)	30193.52(46435.25,20610.85)	1242.89(739.56,2055.12)	0.46(0.23,0.68)
Mozambique	461.43(320.67,625.74)	74.5(45.58,114.81)	1323.12(1926.94,831.15)	109.47(62.94,174.47)	1.43(1.30,1.56)	351.35(246.18,469.84)	57.48(35.89,87.08)	926.23(1344.54,597.99)	77.83(45.15,122.66)	1.21(1.07,1.36)	10366.62(7227.8,13909.43)	1651.58(1029.05,2510.51)	27435.04(39908.07,17390.54)	2239.42(1286.06,3543.95)	1.22(1.08,1.36)
Congo	143.93(85.83,231.52)	116.8(59.39,205.3)	514.32(806.27,309.23)	178.89(95.69,298.12)	1.35(1.23,1.48)	108.38(64.25,173.71)	88.35(45.56,156.43)	317.63(495.06,190.18)	112.91(61.12,184.18)	0.74(0.64,0.83)	3287.15(1924.08,5400.3)	2654.28(1350.73,4755.13)	9989.35(15696.56,5927.35)	3413.59(1824.17,5609.19)	0.75(0.65,0.86)
Angola	284.91(179.15,429.55)	70.24(39.03,116.17)	1528.64(2188.57,972.91)	111.62(64.14,176.83)	1.56(1.44,1.68)	217.94(138.37,329.91)	54.65(30.88,89.24)	985.83(1417.29,627.52)	73.63(43.13,115.21)	1.03(0.95,1.10)	6794.69(4258.64,10284.32)	1639.85(919.98,2697.11)	30916.35(44664.68,19731.73)	2214.82(1295.71,3480.19)	1.03(0.95,1.12)
South Africa	2018.82(1499.67,2606.16)	90.9(65.49,120.57)	8772.35(9898.16,7532.96)	169.67(141.33,198.58)	2.44(2.23,2.65)	1301.74(954.8,1676.3)	58.78(42.11,77.57)	4768.45(5387.11,4099.91)	92.62(77.5,108.16)	1.82(1.60,2.04)	39352.07(29214.77,50330.14)	1767.55(1278.75,2322.28)	143273.74(161540.11,123573.13)	2765.43(2319.3,3224.04)	1.84(1.61,2.07)
China	69692.27(54488.33,86900.13)	82.7(63.88,104.21)	321595.59(415405.08,244348.35)	148.29(111.23,194.27)	1.82(1.71,1.93)	36621.52(28837.56,45500.91)	43.51(33.89,54.77)	82318.34(105595.26,62311.32)	37.92(28.48,49.42)	-0.81(-0.96,-0.66)	1135402.46(888979.84,1415369.39)	1346.77(1043.41,1697.3)	2631518.84(3405837.68,2009983.14)	1212.43(910.86,1584.1)	-0.69(-0.84,-0.55)
Sri Lanka	825.67(643.9,1056.23)	78.24(53.3,110.85)	3885.15(5584.44,2397.04)	134.62(77.17,211.32)	2.06(1.88,2.24)	467.69(370.25,594.25)	44.97(31.41,63.23)	1547.2(2175.31,956.98)	52.9(30.63,81.26)	0.75(0.57,0.93)	14352.94(11269.44,18249.92)	1352.22(944.09,1897.84)	46118.58(65153.12,28272.79)	1602.73(924.72,2471.13)	0.80(0.62,0.99)
Jamaica	309.91(277.7,344.89)	199.59(159.06,246.56)	955.76(1244.81,719.13)	335.17(233.29,465.56)	1.55(1.28,1.83)	137.64(124.2,152.52)	87.18(71.25,105.42)	347.51(440.74,260.06)	122.28(87.68,165.01)	1.01(0.75,1.28)	4051.53(3674.04,4485.35)	2632.74(2154.47,3183.27)	10506.9(13407.09,7900.86)	3681.46(2635.71,4972.23)	1.01(0.75,1.27)
Nigeria	3557.31(2565.46,4758.17)	92.65(65.94,125.82)	17253.2(25428.43,11378.31)	166.49(109.53,244.09)	2.10(1.92,2.29)	2729.88(1984.01,3620.17)	70.74(50.64,94.72)	10883.29(15879.48,7221.45)	107.75(72.09,155.77)	1.54(1.37,1.70)	79222.95(57030.01,105702.66)	2077.88(1481.86,2784.97)	335347.18(491957.67,220299.95)	3163.05(2100.73,4602.95)	1.53(1.38,1.69)
Democratic People's Republic of Korea	1547.71(975.94,2312.61)	75.39(42.33,123.39)	3981.16(5643.97,2660.83)	111.12(64.47,177.39)	1.49(1.37,1.60)	842.39(534.41,1261.24)	41.76(23.8,67.35)	1723.57(2401.39,1153.6)	48.87(28.65,76.03)	0.68(0.58,0.77)	26650.67(16854.47,40216.61)	1292.39(734.18,2090.52)	55106.59(77690.35,36457.1)	1535.47(891.57,2396.31)	0.72(0.63,0.80)
El Salvador	234.24(197.37,277.55)	80.56(60.39,105.78)	1188.31(1506.88,910.21)	190.3(129.72,267.53)	2.81(2.57,3.05)	113.04(96.08,134.99)	39.15(29.83,51.14)	355.45(444.91,269.87)	57.01(39.85,78.45)	1.23(1.13,1.33)	3458.82(2928.63,4132.36)	1186.69(907.16,1545.77)	11050.2(13979.4,8374.14)	1768.73(1238.14,2437.91)	1.33(1.23,1.43)
Mauritania	86.88(58.95,121.56)	88.69(53.11,138.14)	285.82(390.17,198.86)	133.9(81.24,205.47)	1.15(1.03,1.28)	63.65(43.4,88.47)	64.71(39.04,100.07)	157.08(213.19,109.82)	74.56(45.67,113.54)	0.32(0.22,0.42)	1877.13(1266.56,2607.2)	1918.69(1156.65,2977.63)	4776.49(6521.82,3340.43)	2218.51(1362.48,3379.48)	0.33(0.22,0.43)
South Sudan	167.13(110.45,240.1)	87.43(52.61,138.79)	403.6(588.11,264.88)	105(61.84,165.4)	0.51(0.32,0.69)	124.72(84.43,179.86)	65.36(40.18,103.92)	264.24(384.44,174.51)	71.12(42.07,111.56)	0.19(0.01,0.37)	3686.39(2472.78,5310.2)	1922.3(1178.83,3061.8)	8285.43(12162.73,5517.28)	2095.26(1237.13,3299.74)	0.19(0.00,0.38)
Togo	90.91(70.02,118.42)	72.23(46.56,106.69)	467.2(651.9,323.79)	107.13(65,167.48)	1.23(1.11,1.36)	64.6(50.58,82.62)	52.08(33.6,76.7)	290.52(405.6,202.74)	67.73(41.56,104.61)	0.82(0.74,0.91)	1986.58(1536.88,2572.81)	1550.4(1001.43,2287.17)	8908.75(12549.93,6194.88)	2012.38(1237.12,3112.57)	0.81(0.73,0.90)
Côte d'Ivoire	355.09(269.69,456.98)	94.5(62.3,137.71)	1478.07(2113.23,1013.03)	140.59(87.63,215.86)	1.44(1.36,1.52)	261.16(198.05,333.34)	70.97(46.77,102.73)	940.69(1333.49,654.28)	91.45(57.3,141.42)	0.97(0.88,1.06)	8044.23(6026.9,10274.72)	2086.97(1369.67,3029.61)	28801.86(40566.29,19863.99)	2689.11(1679.86,4182.04)	0.97(0.88,1.05)
Solomon Islands	10.65(5.85,16.66)	82.2(41.6,140.13)	44.1(64.8,27.12)	126.13(71.7,200.7)	1.32(1.07,1.58)	7.01(4.01,10.9)	55.76(29.29,93.97)	27.48(39.58,17.42)	80.69(47.17,127.21)	1.22(1.01,1.43)	218.58(122.89,341.05)	1662.71(864.06,2815)	866.85(1259.16,550.4)	2440.56(1422.66,3846.5)	1.27(1.06,1.49)
Mauritius	106.46(96.24,116.95)	142.34(117.01,171.19)	490.25(538.58,437.32)	253.66(206.37,306.1)	1.25(0.93,1.57)	50.49(46.17,55.03)	67.52(56.9,79.76)	204.4(221.1,183.09)	104.34(87.54,122.56)	0.98(0.70,1.26)	1516.05(1384.98,1652.4)	2027.23(1704.28,2394.52)	6129.41(6663.26,5476.45)	3176.05(2662.59,3732.51)	1.00(0.72,1.28)
Syrian Arab Republic	379.63(281.05,502.45)	74.77(49.99,107.26)	2311.89(3258.2,1592.42)	162.26(103.06,244.2)	2.40(2.22,2.58)	174.8(130.06,231.71)	34.94(23.54,49.56)	594.2(844.11,407.17)	42.26(27.15,62.66)	0.42(0.27,0.57)	5600.97(4135.22,7384.49)	1087.49(735.34,1539.68)	19347.48(27722.98,13282.48)	1339.44(864.41,1986.3)	0.49(0.35,0.64)
American Samoa	3.8(2.9,4.78)	172.98(113.54,252.41)	13.18(18.72,9.22)	263.67(160.92,410.69)	1.42(1.32,1.52)	2.08(1.61,2.58)	96.15(64.72,137.39)	6.87(9.33,5.01)	140.05(89.67,209.2)	1.43(1.33,1.53)	63(48.84,77.73)	2856.32(1923.39,4080.28)	211.53(288.92,152.61)	4194.83(2672.12,6260.57)	1.46(1.36,1.56)
Lebanon	402.07(285.93,560.42)	180.82(112.11,281.69)	1899.74(2388.88,1486.1)	348.28(231.16,498.82)	2.51(2.16,2.86)	168.81(120.99,234.59)	76.7(48.53,117.83)	414.56(524.07,319.42)	75.84(51.19,106.02)	0.17(-0.09,0.42)	5211.3(3697.08,7239.06)	2319.66(1466.92,3572.99)	13088(16400.55,10121.86)	2400.96(1636.12,3344.73)	0.33(0.07,0.58)
Sao Tome and Principe	4.97(3.71,6.4)	76.82(50.3,111.89)	16.33(23.03,11)	142.8(86.29,221.42)	1.91(1.82,2.00)	3.39(2.55,4.35)	52.51(34.88,75.83)	8.83(12.48,5.95)	78.78(48.14,121.2)	1.22(1.12,1.32)	100.75(76.4,128.92)	1553.76(1030.79,2243.18)	273.6(385.41,183.07)	2360.61(1434.01,3644.37)	1.26(1.16,1.36)
Bhutan	12.12(7.8,17.98)	49.46(28.78,80.04)	40.41(66.96,25.47)	73.99(42.39,126.87)	1.24(1.14,1.34)	8.84(5.73,13.1)	36.56(21.31,58.43)	23.24(37.77,14.75)	42.72(24.85,71.82)	0.42(0.34,0.50)	275.64(179.47,406.59)	1108.17(648.89,1762.06)	700.53(1133.11,444.45)	1279.97(741.18,2148.87)	0.37(0.28,0.46)
Senegal	203.72(157.74,262.48)	66.35(43.23,98.51)	859.03(1186.54,611.79)	108.59(66.92,166.31)	1.65(1.52,1.78)	146.48(113.8,189.2)	48.09(31.94,71.32)	529.45(730.34,379.18)	67.86(42.18,102.55)	1.23(1.09,1.38)	4415.22(3418.84,5677.13)	1424.41(947.75,2113.73)	16068.44(22258.25,11443.74)	2008.66(1243.71,3043.63)	1.22(1.07,1.36)
Nicaragua	86.58(71.72,105.66)	57.27(40.23,79.35)	663.2(845.12,510.46)	130.17(88.19,184.38)	3.01(2.79,3.22)	38.71(31.84,47.98)	25.98(18.6,35.82)	206.93(264.18,158.53)	41.19(28.27,56.94)	1.75(1.54,1.97)	1209.12(1001.8,1499.48)	795.54(571.2,1094.06)	6474.2(8262.74,5021.12)	1267(869.82,1755.63)	1.76(1.55,1.97)
Trinidad and Tobago	189.89(171.16,213.01)	243.92(201.17,294.19)	581.33(747,436.33)	308.38(219.71,418.48)	0.89(0.76,1.02)	95.37(86.38,106.19)	121.97(102.46,144.78)	227.44(288.53,172.92)	119.29(87.02,157.96)	-0.04(-0.15,0.08)	2852.16(2582.46,3190.61)	3674.07(3083.3,4360.37)	6783.95(8642.78,5145.14)	3622.09(2641.29,4810.99)	-0.01(-0.13,0.11)
Egypt	1733.03(1419.45,2292.63)	60.37(42.59,87.94)	13942.37(17674.39,10746.67)	215.62(146.39,307.6)	4.57(4.08,5.06)	903.5(749.4,1213.16)	31.95(23.09,46.92)	4581.55(5780.65,3584.52)	71.9(50.74,99.05)	3.19(2.70,3.69)	29009.21(24049.45,38857.74)	994.23(720.71,1447.63)	142849.38(179198.4,111642.23)	2166.96(1522.7,2989.62)	3.04(2.56,3.53)
Chile	1316.7(1186.1,1448.56)	130.85(107.5,158.29)	3967.02(4472.28,3508.96)	158.62(124.75,198.95)	0.87(0.73,1.02)	726.86(664.37,793.87)	72.29(60.66,85.89)	1352.59(1504.86,1207.95)	53.77(43.77,64.82)	-0.79(-0.89,-0.69)	21642.84(19813.37,23642.86)	2149.8(1805.16,2552.85)	40656.95(45132.55,36440.49)	1629.5(1325.78,1969.09)	-0.74(-0.84,-0.64)
Philippines	3545.45(2926.61,4167.07)	115.81(93.61,140.1)	16269.24(20541.74,12617.92)	182.77(138.68,234.69)	1.39(1.30,1.48)	2155.28(1819.21,2515.65)	71.64(59.56,85.33)	8769.8(11080.48,6841.73)	99.58(77.29,126.43)	1.06(0.98,1.13)	67309.39(56506.17,78155.49)	2182.09(1808.78,2586.94)	273898.72(346373.14,213767.36)	3064.42(2369.78,3899.6)	1.10(1.03,1.17)
Antigua and Barbuda	10.4(9.05,11.77)	231.13(185.43,282.69)	43.65(47.87,39.58)	391(316.67,476.68)	1.71(1.50,1.93)	4.6(4.05,5.18)	100.08(82.27,119.8)	14.96(16.29,13.79)	135.41(114.07,160.02)	1.01(0.78,1.24)	135(118.74,151.91)	3038.5(2499.44,3631.69)	452.05(492.19,415.25)	4030.7(3396.27,4748.37)	0.97(0.74,1.21)
Lao People's Democratic Republic	193.61(104.73,342.74)	87.68(43.86,163.47)	670.81(1018.94,428)	135.71(81.74,216.3)	1.52(1.48,1.56)	140.3(76.11,244.73)	64.1(31.85,118.12)	395.69(598.72,256.56)	81.65(49.58,129.42)	0.87(0.80,0.93)	4336.21(2317.44,7656.49)	1950.76(956.08,3623.94)	12430.49(18879.5,8000.88)	2489.76(1512.46,3946.21)	0.87(0.81,0.93)
Cameroon	387.17(290.06,505.76)	84.25(53.58,125.19)	1458.61(2109.44,977.75)	113.76(68.17,181.09)	0.93(0.79,1.06)	276.13(209.19,358.55)	60.93(39.31,89.65)	904.52(1294.34,608.13)	71.89(43.66,113.15)	0.51(0.43,0.60)	8410.54(6372.89,10955.74)	1801.99(1161.94,2647.41)	27723.47(40433.73,18608.88)	2127.81(1294.57,3365.04)	0.52(0.43,0.60)
Comoros	20.51(13.52,29.39)	101.17(60.09,158.87)	74.5(106.9,50.81)	143.74(86.02,223.43)	0.98(0.92,1.05)	15.1(10.13,21.44)	75.34(45.47,118.29)	49.07(69.51,33.24)	95.67(57.83,147.46)	0.59(0.50,0.68)	456.08(302.01,657.15)	2223.16(1331.97,3507.1)	1469.19(2102.47,990.79)	2809.22(1690.84,4335.3)	0.57(0.47,0.66)
Thailand	3490.55(2585.74,4409.88)	90.74(61.28,127.01)	20006.6(26993.84,13810.97)	177.53(113.68,260.78)	2.27(2.02,2.51)	1851.41(1383.39,2307.93)	49.22(33.65,67.47)	7494.01(10001.83,5164.04)	66.51(43.77,95.9)	1.04(0.82,1.26)	58595.62(43834.28,73163.83)	1510.76(1036.83,2068.76)	231995.39(308223.23,161757.3)	2058.62(1356.32,2975.26)	1.06(0.84,1.29)
Belize	7.79(6.81,9.34)	96.78(77.29,124.32)	48.77(56.61,41.83)	163.85(129.27,204.77)	1.43(1.16,1.71)	3.7(3.26,4.34)	45.94(37.54,57.5)	19(21.68,16.44)	65.27(52.76,79.51)	0.87(0.53,1.22)	110.73(97.64,130.92)	1376.91(1122.85,1728.21)	599.45(690.11,518.11)	1997.48(1615.97,2438.85)	0.92(0.58,1.26)
Algeria	583.17(416.73,788.15)	45.46(29.17,66.49)	3296.59(4591.74,2354.42)	92.52(58.2,140.81)	2.34(2.22,2.46)	289.8(208.45,388.02)	22.64(14.74,32.84)	945.5(1289.58,670.4)	26.8(17.16,39.77)	0.51(0.42,0.60)	9077.06(6531.84,12229.65)	705.6(463.8,1018.47)	30718.68(42342.65,21761.19)	853.02(547.01,1263.17)	0.61(0.52,0.70)
Mongolia	61.92(44.05,87.93)	59.68(39.24,89.2)	208.74(278.08,149.69)	74.72(50.85,104.74)	0.67(0.54,0.79)	41.01(29.33,57.2)	39.62(26.38,58.24)	105.93(138.45,77.27)	39.33(27.33,54.08)	-0.22(-0.38,-0.06)	1243.43(888.27,1740.43)	1196.85(799.45,1756.87)	3319.4(4368.41,2387.48)	1177.54(820.89,1621.08)	-0.23(-0.40,-0.07)
Guinea	229.49(166.28,296.09)	72.54(45.6,107.93)	550.63(773.65,379.92)	103.63(63.09,158.83)	1.16(1.14,1.19)	174.96(128.02,225.68)	55.2(35.48,82.21)	374.46(520.41,255.66)	71.37(43.1,108.77)	0.87(0.84,0.90)	5188.04(3786.41,6715.15)	1645.01(1058.68,2445.62)	11410.81(15973.01,7790.78)	2120.09(1275.96,3239.01)	0.86(0.84,0.89)
Tunisia	440.29(343.54,555.32)	89.57(58.78,130.6)	2342.85(3323.17,1628.3)	175.7(104.01,277.44)	2.13(2.05,2.21)	192.16(148.57,241.66)	39.4(26.16,56.26)	604.08(855.66,415.4)	45.43(27.59,71.35)	0.35(0.28,0.42)	5949.38(4587.81,7458.39)	1200.25(799.35,1712.98)	19120.68(27316.07,13129.13)	1431.38(875.48,2252.86)	0.48(0.42,0.54)
Libya	170.28(124.85,226.43)	101.61(63.11,154.15)	1107.79(1538.02,778.77)	210.61(131.03,321.06)	2.71(2.36,3.05)	76.03(54.94,101.25)	45.86(28.82,68.42)	340.1(465.98,242.42)	66.49(42.42,99.55)	1.33(1.13,1.52)	2341.94(1693.23,3152.08)	1385.63(876.66,2071.71)	10995.2(15197.42,7778.3)	2043.18(1299.43,3068.19)	1.37(1.18,1.57)
Chad	140.44(97.94,191.4)	51.89(31.55,79.46)	407.14(562.31,285.87)	78.23(47.64,119.59)	1.45(1.40,1.50)	105.99(74.82,144.23)	39.26(24.27,59.84)	279.71(385.14,195.71)	54.83(33.56,83.18)	1.19(1.13,1.25)	3160.22(2230.74,4274.58)	1162.92(719.96,1770.49)	8619.91(11937.03,6050.67)	1621.26(989.6,2456.85)	1.18(1.12,1.24)
Ethiopia	1719.21(981.17,2763.46)	89.49(49.35,147.65)	4434.52(6020.92,3160.07)	110.71(75.39,153.82)	0.48(0.32,0.63)	1374.51(792.43,2200.05)	72.51(40.35,118.82)	2928.96(3918.76,2069.27)	74.35(50.81,101.56)	-0.14(-0.27,-0.01)	41748.47(24016.5,67753.43)	2133.58(1174.62,3526.61)	87682.51(117456.84,61716.63)	2159.76(1465.8,2960.25)	-0.20(-0.33,-0.07)
United Republic of Tanzania	1070.18(764.15,1376.52)	96.86(61.63,144.15)	3469.04(4705.51,2427.18)	134.24(82.49,203.82)	1.09(0.97,1.20)	774.43(554.71,985.28)	70.73(45.07,103.89)	2207.72(2980.02,1548.18)	87.27(54.85,130.6)	0.75(0.65,0.85)	23303.78(16581.7,29774.41)	2088.57(1329.88,3071.25)	67802.88(92131.56,46992.35)	2579.21(1607.54,3872.56)	0.74(0.64,0.85)
Peru	1167.27(925.88,1438.39)	102.67(73.56,138.79)	5323.27(7243.47,3762.69)	167.27(107.35,250.16)	1.22(1.00,1.45)	664.97(530.09,816.52)	59.16(43.28,79.25)	1867.65(2532.04,1322.09)	59.19(38.94,86.08)	-0.40(-0.60,-0.20)	20319.58(16263.33,24923.18)	1775.14(1298.74,2379.65)	57509.21(77886.67,40723.1)	1803.22(1183.6,2622.49)	-0.36(-0.56,-0.16)
Cabo Verde	18.04(13.14,24.32)	79.45(50.95,117.04)	54.58(76.63,36.47)	115.84(70.8,175.62)	1.57(1.27,1.87)	11.2(8.18,14.88)	49.35(32.28,71.97)	25.5(35.02,16.9)	54.9(33.6,82.53)	0.61(0.37,0.85)	329.66(238.54,440.1)	1449.13(939.43,2123.37)	766.2(1051.2,507.63)	1620.77(994.47,2435.46)	0.61(0.36,0.87)
Guinea-Bissau	30.79(19.99,45.8)	76.43(44.26,124.08)	87.97(127.62,56.95)	111.37(65.51,176.46)	1.28(1.25,1.31)	23.87(15.57,35.47)	59.87(35.37,96.7)	60.57(87.07,39.31)	78.1(46.62,122.16)	0.93(0.89,0.96)	729.73(470.86,1093.49)	1785.42(1050.02,2904.52)	1874.71(2717.97,1198.11)	2327.41(1378.6,3669.23)	0.92(0.89,0.95)
Palestine	159.82(109.61,226.72)	173.58(105.32,269.59)	864.65(1107.82,657.31)	333.58(225.55,471.22)	2.37(2.24,2.49)	68.62(47.71,97.63)	75.16(46.89,116.74)	230.69(292.05,177.37)	90.78(63.4,123.55)	0.86(0.73,0.98)	2095.45(1444.89,3003.47)	2261.03(1409.38,3511.98)	7318.84(9270.63,5628.64)	2769.9(1939.06,3763.19)	0.89(0.77,1.01)
Madagascar	474.58(340.82,630.21)	94.32(61.49,138.31)	1313.39(1908.95,853.73)	105.5(63.64,162.52)	0.30(0.08,0.52)	352.86(259.3,463.01)	71.03(47.29,102.45)	867.84(1259.86,564.08)	71.74(43.33,109.97)	-0.00(-0.22,0.21)	10728.77(7836.28,14308.49)	2103.35(1399.32,3045.59)	27176.94(39866.16,17300.25)	2130.67(1281.78,3269.65)	-0.00(-0.22,0.22)
Saint Lucia	19.73(17.71,22.08)	230.99(187.2,281.49)	55.91(68.51,45.33)	237.1(179.7,307.78)	-0.34(-0.56,-0.12)	10.23(9.13,11.42)	117.95(97.77,141.4)	22.1(26.99,18.07)	94.47(72.8,119.88)	-1.14(-1.43,-0.85)	300.98(268.74,336.77)	3564.83(2952.95,4270.16)	674.3(822.9,550.17)	2849.26(2203.16,3616)	-1.03(-1.31,-0.75)
Ecuador	447.31(400.85,493.92)	90.13(72.03,110.75)	2374.92(3057.96,1789.27)	151.98(106.55,209.79)	1.91(1.52,2.29)	232.63(212.33,253.22)	47.48(38.87,57.32)	965.45(1225.99,738.58)	61.91(44.63,83.26)	1.15(0.79,1.51)	7010.89(6383.94,7657.63)	1407.19(1153.98,1701.99)	29087.82(37316.62,22216.94)	1859.57(1331.75,2513.05)	1.21(0.85,1.58)
Cook Islands	2.42(1.79,3.24)	212.11(136.12,314.69)	6.61(8.6,4.93)	267.51(176.36,388.04)	0.71(0.56,0.85)	1.28(0.95,1.68)	113.69(74.23,166.25)	2.68(3.46,2.02)	108.47(72.74,155.37)	-0.06(-0.22,0.10)	38.7(28.56,51.3)	3374.15(2194.73,4946.42)	80.98(104.96,60.8)	3276.66(2209.11,4686.56)	-0.00(-0.17,0.16)
Grenada	13.82(11.76,16.1)	221.1(168.74,283.53)	38.1(44.25,32.03)	334.54(254.09,429.54)	1.50(1.24,1.75)	7.28(6.22,8.53)	114.49(88.23,145.26)	15.84(18.25,13.46)	140.74(109.61,176.27)	0.93(0.63,1.24)	214.5(183.12,251.63)	3474.86(2673.98,4418.33)	477.32(552.68,405.61)	4161.48(3245.54,5214.51)	0.93(0.63,1.23)
Eritrea	137.54(90.47,200.3)	100.58(59.96,161.41)	457.13(656.3,308.2)	139.37(83.88,217.23)	1.05(0.99,1.11)	104.43(69.3,149.85)	78.28(47.38,124.54)	315.5(445.5,211.35)	98.33(59.37,151.42)	0.76(0.71,0.81)	3288.81(2169.28,4772.27)	2333.92(1392.72,3751.28)	9699.34(13911.71,6503.87)	2898.92(1744.04,4506.2)	0.72(0.67,0.77)
Dominica	12.51(10.06,15.64)	203.18(138.19,284.99)	20.76(27.54,15.05)	258.05(170.07,369.88)	0.78(0.69,0.86)	6.38(5.07,7.87)	101.81(69.46,140.76)	9.14(12.04,6.65)	114.12(76.28,160.71)	0.46(0.38,0.55)	182.15(146.72,226.46)	2990.07(2049.61,4118.42)	272.43(360.21,198.78)	3378.84(2259.62,4755.53)	0.47(0.39,0.55)
Seychelles	7.14(5.75,8.98)	132.58(90.13,190.54)	25.48(31.17,20.48)	211.07(144.64,295.84)	1.49(1.15,1.83)	4.05(3.31,5.04)	74.09(51.28,104.41)	11.48(13.78,9.33)	96.82(67.75,132.68)	0.80(0.47,1.13)	121.49(99.69,151.49)	2265.26(1571.15,3187.98)	357.38(428.58,290.12)	2946.37(2066.47,4036.58)	0.83(0.51,1.15)
Brazil	11949.46(11391.72,12485.58)	131.28(120.92,141.98)	45592.59(48431.24,42477.05)	178.13(161.11,195.1)	0.67(0.56,0.78)	6517.39(6209.4,6800.09)	72.18(66.98,77.48)	18322.48(19430.8,17156.4)	71.55(65.45,77.5)	-0.27(-0.35,-0.20)	197068.56(188104.01,206282.45)	2154.61(2000.85,2311.96)	555368.54(588343.82,519501.48)	2170.74(1987.67,2351.39)	-0.24(-0.31,-0.16)
Tokelau	0.2(0.12,0.29)	151.91(85.93,247.17)	0.28(0.4,0.18)	207.04(118.98,325.29)	0.95(0.90,0.99)	0.12(0.08,0.18)	94.87(54.12,153.29)	0.15(0.21,0.1)	107.77(64.71,165.91)	0.45(0.39,0.50)	3.67(2.27,5.42)	2825.25(1605.2,4566.29)	4.34(6.16,2.91)	3230.58(1925.3,4980.95)	0.46(0.40,0.51)
Samoa	10.64(7.77,14.46)	126.95(79.72,194.09)	24.6(34.4,16.99)	173.26(103.32,273.11)	0.85(0.77,0.94)	6.28(4.58,8.45)	75.86(48.37,113.27)	13.01(17.9,9.27)	92.76(56.98,143.13)	0.62(0.56,0.68)	189(136.99,254.34)	2245.96(1425.31,3360.45)	395.86(546.19,279.7)	2772.71(1693.44,4291.66)	0.65(0.59,0.71)
Gabon	70.94(47.67,99.76)	114.7(67.58,179.91)	195.05(276.99,126.22)	174.99(101.12,275.54)	1.22(1.10,1.33)	51.31(34.72,71.92)	83.19(49.71,130.8)	111.63(157.64,73.01)	102.31(59.51,159.99)	0.54(0.40,0.67)	1543.12(1043.36,2180.37)	2488.05(1484.37,3924.72)	3473.58(4956.64,2264.85)	3073.51(1778.82,4840.03)	0.54(0.40,0.68)
Benin	124.28(95.06,158.99)	65.57(43.11,95.37)	444.86(618.22,306.44)	85.62(51.94,132.13)	0.85(0.75,0.94)	91.65(71.29,116.92)	48.56(32.23,70.52)	282.86(389.25,197.1)	55.28(34.26,84.1)	0.42(0.32,0.51)	2749.25(2116.92,3488.45)	1443(955.38,2092.26)	8597.38(11950.54,5938.17)	1631.8(1002.81,2499.73)	0.38(0.29,0.48)
Bahrain	41.23(32.54,52.06)	249.78(165.8,360.93)	371.43(515.05,267.91)	436.16(276.39,655.72)	1.51(1.35,1.68)	17.96(14.2,22.53)	111.19(75.3,158.82)	85.96(118.04,61.26)	103.53(65.64,152.48)	-0.71(-0.87,-0.54)	569.4(447.22,715.95)	3381.61(2277.88,4826.76)	2767.55(3788.03,1967.34)	3177.58(2026.47,4694.82)	-0.65(-0.79,-0.50)
Indonesia	9838.41(6444.11,14875.93)	92.42(58.54,143.05)	40847.9(61954.73,25877.52)	151.71(94.2,233.65)	1.49(1.41,1.57)	6286.83(4130.4,9506.97)	60.23(38.36,93.88)	21431.02(32676.82,13583.42)	81.12(50.59,125.54)	0.88(0.77,0.99)	198164.53(129578.95,300017.14)	1842.58(1173.68,2868.72)	677610.14(1031450.89,428233.12)	2498.43(1558.1,3852.23)	0.90(0.80,1.01)
Bolivia (Plurinational State of)	368.31(230.84,565.04)	114.38(61.9,192.42)	1575.1(2362.77,958.55)	169.37(94.87,273.02)	1.21(1.16,1.26)	243.71(152.25,375.78)	76.26(42,129.22)	803.71(1192.36,494.95)	86.56(49.94,136.86)	0.34(0.30,0.39)	7314.06(4635.34,11283.21)	2258.48(1248.33,3816.29)	23987.61(35382.73,14883.18)	2577.66(1494.09,4060.76)	0.35(0.31,0.39)
Rwanda	389.41(245.37,575.05)	120.81(67.72,197.52)	1015.83(1431.25,676.18)	139.4(83.08,217.96)	0.16(-0.06,0.37)	305.09(195.2,451.84)	95.55(53.9,155.24)	667.13(937.8,444.65)	92.68(55.52,143.52)	-0.44(-0.63,-0.25)	9270.28(5894.67,13862.36)	2843.6(1595.81,4663.05)	20022.51(28023.36,13249.08)	2723.25(1620.99,4216.97)	-0.51(-0.71,-0.31)
Djibouti	14.55(9.81,20.97)	107(63.96,169.2)	88.14(133.13,54.2)	145.57(82.16,240.75)	0.96(0.92,1.00)	10.45(7.1,15.01)	78.82(47.55,123.62)	55.62(82.92,34.22)	94.49(53.63,154.18)	0.55(0.51,0.59)	324.64(218.52,467.4)	2323.57(1393.96,3662.47)	1720.33(2586.71,1051.85)	2777.26(1564.98,4565.54)	0.53(0.49,0.57)
Pakistan	5996.39(4579.61,7644.45)	124.09(87.56,170.76)	23676.73(32446.71,16430.31)	203.49(132.89,293.68)	1.29(1.11,1.47)	4352.21(3320.73,5540.94)	90.92(63.98,125.16)	14883.51(20409.87,10392.74)	130.46(85.31,187.21)	0.86(0.64,1.08)	132414.58(100974,168483.91)	2708.38(1922.41,3715.63)	457311.73(628239.63,317584.1)	3869.39(2526.11,5567.79)	0.82(0.61,1.04)
United States Virgin Islands	23.08(18.28,29.26)	264.88(180.76,377.58)	37.49(55.31,24.97)	225.94(134.07,358.36)	-0.52(-0.70,-0.34)	9.94(7.95,12.5)	115.37(79.56,161.97)	13.77(19.95,9.22)	80.76(48.96,127.11)	-1.05(-1.24,-0.85)	302.68(241.35,383.06)	3449.94(2379.5,4849.6)	403.53(584.6,269.86)	2458.63(1493.24,3878.24)	-0.97(-1.13,-0.82)
Bahamas	46.97(41.65,52.36)	303.93(246.44,371.82)	167.81(206.98,135.04)	371.62(280.06,482.83)	1.06(0.80,1.31)	22.1(19.72,24.77)	143.71(118.87,172.56)	65.21(80.77,52.6)	146.64(113.69,185.9)	0.39(0.21,0.56)	677.2(599.07,763.55)	4358.07(3596.26,5224.09)	2022.72(2529.6,1628.73)	4450.07(3433.4,5666.59)	0.39(0.21,0.58)
Guam	11.3(8.92,14.52)	148.16(102.63,209.9)	30.74(38.71,24.2)	150.08(104.12,208.94)	0.31(0.12,0.49)	4.88(3.9,6.26)	65.68(46.33,91.87)	12.86(16.26,10.2)	62.29(44.06,85.28)	0.15(-0.04,0.34)	148.48(118.1,190.66)	1942.63(1369.07,2718.83)	399.94(498.23,319.42)	1956.27(1392.33,2659.75)	0.33(0.16,0.49)
Fiji	69.65(50.94,92.45)	189.1(121.63,280.05)	186.67(253.56,130.61)	221.04(138.83,332.48)	0.46(0.33,0.59)	41.02(30.37,53.87)	114.28(74.24,166.74)	110.95(149.76,77.72)	132.83(85.76,196.83)	0.59(0.47,0.70)	1287.01(949.11,1697.45)	3444.24(2232.43,5012.2)	3358.89(4555.18,2361.29)	3952.76(2550.52,5885.73)	0.54(0.43,0.66)
Saint Vincent and the Grenadines	15.11(13.18,17.22)	218.8(174.19,270.93)	35.45(42.23,30.12)	266.91(206.4,340.25)	0.52(0.24,0.80)	7.82(6.86,8.89)	111.15(90.26,135.19)	15.06(17.55,12.83)	113.61(90.63,140.93)	-0.01(-0.29,0.27)	225.78(198.47,257.6)	3313.43(2687.14,4025.76)	463.42(542.21,395.36)	3489.1(2793.2,4329.39)	0.08(-0.19,0.36)
Micronesia (Federated States of)	6.53(4.29,9.45)	145.38(85.23,232.04)	17.13(24.92,11.28)	201.85(120.23,319.86)	1.00(0.95,1.05)	4.45(2.97,6.4)	98.44(57.7,156.66)	10.24(14.43,6.98)	123.02(75.99,190.08)	0.68(0.63,0.73)	132.23(88.26,191.97)	2957.37(1739.36,4698.66)	318(456.19,213.27)	3706.63(2287.24,5732.05)	0.69(0.64,0.74)
Vanuatu	4.75(2.83,7.39)	83.69(45.89,140.75)	21.27(29.98,13.88)	116.98(68.09,185.08)	0.93(0.75,1.11)	3.04(1.84,4.61)	54.46(30.71,90.49)	13.38(18.68,8.98)	75.21(44.95,116.53)	0.97(0.82,1.12)	91.92(54.73,142.67)	1608.82(897.29,2684)	412.67(582.99,272.74)	2241.45(1335.58,3473.58)	0.99(0.83,1.15)
Paraguay	226.66(172.98,286.76)	108.24(75.5,148.99)	1084.44(1480.63,779.2)	191.74(123.63,283.99)	1.72(1.52,1.92)	115.15(88.62,147.08)	55.21(39.28,74.9)	438.3(592.34,316.83)	78.06(51.22,115.26)	1.07(0.85,1.29)	3463.93(2653.02,4406.18)	1651.05(1173.47,2237.74)	13244.32(17866.52,9586.53)	2337.24(1534.48,3452.97)	1.06(0.83,1.28)
Bulgaria	3388.6(2877.22,3961.68)	268.48(220.09,324.14)	5117.73(6220.22,4061.64)	411.12(315.17,518.56)	1.60(1.44,1.76)	1271.13(1102.21,1470.54)	99.89(85.35,117.05)	1563.32(1868.45,1273.27)	119.87(95.84,145.65)	0.70(0.59,0.81)	38728.23(33767.62,44808.56)	3091.95(2650.19,3620.59)	45374.11(54626.53,36851.8)	3696.78(2958.2,4509.56)	0.71(0.60,0.83)
Albania	156.37(118.34,207.52)	77.66(56.31,106.06)	524.19(735.32,359.3)	125.24(82.35,181.03)	2.15(1.89,2.42)	80.95(62.45,105.9)	40.46(30.1,53.93)	171.95(239.63,120.41)	40.39(27.25,57.44)	0.39(0.23,0.55)	2447.13(1895.81,3202.31)	1211.85(905.35,1610.81)	5175.49(7182.13,3636.77)	1238.45(838.06,1746.13)	0.51(0.34,0.68)
Puerto Rico	673.15(608.46,743.74)	197.42(159.61,241.98)	1702.21(2040.3,1371.4)	291.88(215.62,384.97)	1.20(1.06,1.35)	242.7(221.91,266.11)	70.52(59.01,83.62)	427.48(506.97,348.2)	70.5(53.95,89.48)	-0.13(-0.27,-0.00)	7362.37(6701.41,8062.14)	2168.46(1816.02,2574.07)	12587.2(15023.61,10308.48)	2178.23(1664.23,2775.49)	-0.11(-0.24,0.02)
Mexico	4578.46(4422.38,4743.05)	109.1(102.89,115.54)	27067.23(31912.46,22443.66)	207.13(170.9,244.94)	1.80(1.68,1.93)	2075.2(2008.03,2139.38)	50.17(47.65,52.68)	8542.59(10020.97,7125)	66.01(54.88,77.81)	0.76(0.66,0.86)	63649.24(61433.52,65768.84)	1508.4(1431.53,1585.25)	268116.91(317231.71,221982.33)	2047.7(1694.7,2427.16)	0.83(0.74,0.93)
Guyana	58.51(49.68,68.85)	158.73(122.79,202.35)	168.34(220.68,126.43)	239.65(167.51,331.4)	1.51(1.23,1.79)	35.44(30.09,41.49)	96.87(75.78,122.45)	86.94(113.27,65.94)	124.98(89.4,169.6)	1.16(0.90,1.43)	1069.4(907.5,1257.84)	2885.64(2256.63,3650.92)	2661.49(3466.67,1997.32)	3771.07(2686.6,5147.22)	1.18(0.91,1.46)
Suriname	33.93(27.61,41.28)	131.51(93.42,180.39)	105.56(138.54,79.32)	159.47(104.12,232.39)	0.86(0.67,1.05)	19.18(15.75,23.1)	75.35(53.91,103.03)	51.47(66.65,38.58)	78.48(51.77,113.34)	0.37(0.19,0.56)	586.78(480.69,708.48)	2250.52(1614.38,3069.29)	1563.18(2031.79,1173.04)	2348.02(1553.14,3389.34)	0.36(0.19,0.53)
Nauru	0.74(0.41,1.2)	182.9(91.35,325.54)	1.47(2.33,0.83)	228.77(115.68,396.16)	0.67(0.55,0.80)	0.47(0.27,0.75)	117.07(60.17,203.3)	0.88(1.36,0.5)	137.18(71.01,233.81)	0.56(0.53,0.58)	14.34(8.22,22.93)	3516.03(1797.01,6125.63)	26.72(41.79,15.2)	4131.12(2129.43,7045.49)	0.57(0.54,0.59)
Uganda	684.13(475.98,953.88)	107.72(66.94,162.56)	2846.27(4010.66,1962.12)	177.67(108.99,273.94)	1.20(0.97,1.43)	503.73(355.32,695.22)	79.96(50.48,119.92)	1821.72(2556.74,1269.24)	115.71(71.36,176.52)	0.76(0.51,1.02)	14954.27(10510.13,20724.64)	2333.4(1472.07,3494.49)	55411.27(78620.22,37922.38)	3410.29(2088.53,5215.13)	0.78(0.52,1.04)
Kiribati	4.45(2.96,5.99)	111.7(66.26,169.85)	12.57(17.85,8.21)	148.31(86.07,230.31)	0.90(0.85,0.96)	3.27(2.24,4.38)	82.59(50.8,123.17)	8.84(12.38,5.98)	105.8(62.93,160.05)	0.86(0.80,0.92)	97.86(67.27,131.76)	2446.17(1503.72,3640.49)	267.33(376.3,178.93)	3118.48(1848.15,4740.51)	0.85(0.79,0.91)
Marshall Islands	1.77(1.13,2.71)	116.74(66.25,196.63)	6.92(12.04,3.6)	179.93(86.74,337.54)	1.26(1.15,1.37)	1.17(0.75,1.8)	77.18(44.25,129.6)	4.23(7.15,2.26)	112.66(55.92,205.95)	1.13(0.98,1.29)	34.65(22.03,53.46)	2297.6(1314.69,3863.41)	131.5(221.98,69.87)	3375.59(1670.67,6183.27)	1.15(1.00,1.31)
Mali	309.17(238.4,383.46)	75.83(51.07,107.99)	870.33(1195.07,598.01)	100.52(61.52,155.67)	0.88(0.82,0.94)	232.45(180.48,285.71)	57.53(38.57,80.77)	572.43(796.33,391.43)	67.02(41.57,103.87)	0.47(0.41,0.54)	7095.02(5549.96,8773.69)	1720.37(1151.75,2416.49)	17540.45(24534.05,11933.42)	1999.61(1230.56,3111.6)	0.45(0.38,0.52)
Burkina Faso	385.55(278.7,514.73)	86.42(54.53,129.27)	1024.2(1424.72,680)	108.43(65.68,167.15)	0.78(0.66,0.89)	286.18(207.97,380.24)	64.59(41.13,96.31)	685.13(959.83,461.47)	73.36(44.92,113.51)	0.44(0.31,0.58)	8659.81(6265.48,11589.4)	1923.43(1223.45,2875.8)	20854.23(29376.61,13826.05)	2179.96(1328.08,3384.28)	0.43(0.29,0.57)
Niue	0.32(0.22,0.43)	163.36(101.02,247.41)	0.48(0.7,0.31)	221.64(129.16,355.62)	0.80(0.73,0.87)	0.19(0.13,0.25)	94.04(59.45,138.98)	0.24(0.34,0.16)	112.7(68.6,175.29)	0.48(0.42,0.54)	5.44(3.81,7.17)	2777.79(1754.65,4108.9)	7.21(10.24,4.75)	3333.84(2034.46,5180.46)	0.47(0.41,0.53)
Dominican Republic	327.29(265.9,409.11)	91.63(64.79,126.67)	1341.19(1813.35,976.29)	141.59(89.61,210.77)	1.56(1.38,1.74)	171.8(139.83,212.28)	48.63(34.98,65.76)	567.77(752.19,421.56)	60.27(39.1,88.52)	0.95(0.81,1.08)	5270.03(4310.63,6519.16)	1466.03(1055.88,1985.68)	17250.83(23102.23,12756.44)	1816.28(1177.05,2659.79)	0.97(0.82,1.12)
Taiwan (Province of China)	1340.08(1230,1464.31)	90.1(75.36,107.29)	9192.11(10363.72,8044.32)	228.14(178.66,285.14)	3.15(2.78,3.52)	568.76(527.74,613.6)	38.61(32.99,44.63)	2383.27(2642.16,2113.47)	57.87(47.31,69.42)	1.40(1.19,1.61)	18087.47(16713.99,19543.93)	1212.43(1036.51,1401.57)	75926.27(83964.12,67420)	1884.2(1538,2263.41)	1.49(1.29,1.70)
Central African Republic	108.06(72.91,159.68)	82.91(48.79,133.24)	244.33(360.08,157.92)	95.31(55.3,150.41)	0.43(0.39,0.48)	85.13(58.1,125.39)	66.25(39.37,106.23)	183.49(265.98,121.4)	73.03(43.28,114.32)	0.30(0.26,0.35)	2644.62(1773.72,3970.05)	1991.38(1170.25,3231.33)	5745.23(8470.22,3720.81)	2189.39(1286.79,3447.56)	0.29(0.25,0.33)
Honduras	185.92(131.09,261.41)	93.21(57.18,142.77)	1316.91(1934.44,895.93)	200.78(117.77,319.67)	2.52(2.31,2.74)	100.29(70.91,140.15)	51.02(31.79,77.51)	569.24(844.55,379.5)	87.56(51.97,140.34)	1.83(1.64,2.01)	3063.08(2162.26,4252.73)	1527.61(954.84,2309.82)	17219.84(25797.85,11576.6)	2620.16(1552.1,4194.25)	1.82(1.63,2.00)
Tuvalu	0.93(0.57,1.39)	120.16(66.75,201.1)	1.93(2.78,1.27)	174.81(101.63,278.42)	1.07(0.96,1.17)	0.63(0.39,0.94)	81.34(45.63,136.31)	1.14(1.6,0.77)	102.39(60.9,158.07)	0.70(0.62,0.78)	18.68(11.54,28.27)	2427.33(1353.18,4078.09)	33.72(47.81,22.7)	3060.27(1816.41,4745.71)	0.70(0.62,0.78)
Eswatini	31.04(21.09,43.92)	102.8(61.78,159.75)	109.57(179.16,59.49)	166.59(83.6,288.5)	1.72(1.38,2.07)	21.79(14.72,30.68)	72.65(43.74,111.67)	70.06(112.52,38.95)	106.96(54.93,182.72)	1.44(1.05,1.82)	646.55(434.68,914.16)	2124.21(1278.34,3260.26)	2080.02(3386.93,1127.61)	3152.65(1599.36,5405.39)	1.46(1.06,1.87)
Monaco	21.11(14.62,29.51)	398.11(258.15,586.96)	40.09(54.05,29.79)	543.64(361.54,791.63)	1.14(0.95,1.33)	6.82(4.7,9.61)	124.3(80.96,183.35)	9.12(12.63,6.72)	118.9(80.13,173.18)	-0.11(-0.19,-0.02)	200.02(140.2,278.87)	3833.46(2513.31,5619.22)	277.03(379.08,203.54)	3775(2564.48,5465.37)	-0.00(-0.10,0.09)
Russian Federation	51794.36(50006.88,53334.91)	241.6(230.66,252.31)	93709.24(103751.79,83180.29)	358.18(315.5,400.06)	0.97(0.79,1.14)	19752.85(19099.4,20291.41)	91.95(88.13,95.53)	25747.78(28517.65,22831.24)	94.87(83.76,105.84)	-0.33(-0.56,-0.10)	607622.19(587360.82,626372.23)	2836.74(2715.06,2957.65)	755589.38(842832.06,669010.86)	2909.7(2566.13,3262.24)	-0.35(-0.58,-0.13)
Malta	153.51(138.19,171.1)	365(296.34,447.08)	264.46(309.14,227.16)	345.34(266.86,439.64)	-0.43(-0.65,-0.20)	62.52(56.74,69.04)	147.3(123.73,174.36)	71.51(82.21,62.07)	88.58(70.97,108.42)	-1.98(-2.17,-1.80)	1840.49(1673.37,2028.8)	4395.51(3695.77,5189.18)	2040.15(2344.08,1786.12)	2701.7(2171.45,3318.98)	-1.87(-2.04,-1.69)
Romania	4767.2(4261.5,5328.35)	160.98(131.17,193.82)	9285.16(10917,7799.85)	280.49(214.09,356.65)	1.73(1.63,1.84)	2542.55(2300.23,2805.37)	86.23(72.19,101.46)	3539.13(4122.14,2989.35)	102.04(80.14,126.75)	0.41(0.32,0.50)	77759.82(70048.02,85879.2)	2625.91(2194.02,3084.32)	101042.36(116914.1,85624.78)	3064.23(2410.74,3798.5)	0.37(0.28,0.47)
Haiti	467.15(273.95,777.6)	140.55(73.16,252.03)	1384.09(2297.05,825.95)	178.42(96.76,309.62)	0.89(0.79,1.00)	328.09(192.7,546.65)	99.44(51.88,175.91)	869.65(1412.66,527.44)	113.89(62.28,195.91)	0.58(0.47,0.68)	9907.86(5797.92,16663.55)	2958.64(1539.19,5263.04)	26565.41(43868.08,16041.48)	3379.29(1837.88,5827.27)	0.57(0.46,0.67)
Niger	126.07(90.16,177.61)	49.16(30.14,75.28)	526.59(754.61,354.49)	60.91(36.25,95.52)	0.69(0.62,0.75)	94.7(68.29,133.31)	37.42(23.17,56.96)	354.03(504.86,239.77)	41.58(25.56,64.08)	0.29(0.20,0.38)	2894.88(2087.79,4054.1)	1111.55(689.64,1683.56)	10762.5(15387.13,7295.06)	1225.99(751.47,1896)	0.26(0.17,0.35)
Burundi	229.61(143.95,340.13)	94.75(53.55,154.89)	424.38(589.6,287.05)	91.57(56.18,142.18)	-0.43(-0.59,-0.27)	177.95(113.17,263.82)	73.83(42.05,119.43)	297.2(408.76,202.17)	65.46(40.53,100.62)	-0.71(-0.87,-0.55)	5330.05(3385.28,7922.84)	2184.11(1235.36,3561.37)	9075.47(12549.95,6124.62)	1922.8(1187.95,2966.54)	-0.76(-0.92,-0.59)
Global	692901.85(658392.71,724507.07)	176.22(166.29,185.66)	1700638.5(1829435.05,1584536.87)	201.31(185.12,217.58)	0.40(0.36,0.44)	284197.19(266891.65,302039.35)	72.33(67.66,77.14)	528288.47(570147.64,489124.31)	62.36(57.17,67.62)	-0.61(-0.65,-0.56)	8640257.12(8097433.66,9194379.98)	2198.66(2052.17,2355.01)	16244056.62(17578320.49,15010822.61)	1926.87(1766.07,2094.68)	-0.54(-0.59,-0.50)
Uzbekistan	1277.18(1094.72,1477.33)	104.23(85.16,126.3)	3487.68(4252.46,2794.36)	114.3(86.7,147.68)	0.45(0.21,0.70)	702.46(604.56,811.1)	57.82(47.99,68.62)	1627.31(1986.52,1304.27)	54.72(42.24,69.04)	-0.13(-0.34,0.08)	21617.48(18587.85,24818.5)	1757.47(1464.39,2079.13)	51815.36(63294.61,41369.41)	1688.24(1300.2,2130.41)	-0.09(-0.30,0.13)
Barbados	74.96(66.8,82.6)	301.63(246.55,364.21)	216.82(275.6,167.66)	423.96(305.85,564.66)	1.64(1.35,1.94)	32.7(29.28,36.19)	127.45(107.06,150.17)	73.58(93.07,57.56)	141.7(105.1,183.86)	0.94(0.67,1.20)	929.28(833.78,1023.3)	3801.79(3187.22,4472.71)	2141.84(2720.74,1671.04)	4217.37(3116.08,5485.68)	0.92(0.66,1.19)
Papua New Guinea	181.99(116.92,271.81)	98.75(57,160.16)	598.17(860.28,400.77)	116.85(69.58,185.78)	0.36(0.26,0.46)	116.59(77.03,171.94)	64.26(37.82,103.34)	375.12(528.05,259.97)	75.33(46.43,116.88)	0.44(0.39,0.49)	3661.83(2398.21,5438.17)	1970.33(1149.41,3176.71)	12047.53(17110.4,8312.69)	2300.57(1412.88,3576.96)	0.43(0.38,0.49)
Zimbabwe	444.04(326.84,590.56)	110.58(73.28,162.43)	1601.5(2190.07,1089.02)	197.22(122.59,300.26)	2.60(1.91,3.28)	300.47(223.39,398.86)	75.16(50.18,109.6)	1070.57(1453.23,733)	132.71(82.71,198.46)	2.73(2.05,3.41)	8804.99(6453.84,11814.42)	2183.4(1457.65,3186.33)	31971.52(43539.21,21655.34)	3919.77(2433.47,5871.18)	2.81(2.10,3.51)
Maldives	6.17(3.2,12.18)	72.21(33.64,147.08)	28.46(37.38,20.6)	95.11(61.07,141.51)	0.64(0.37,0.90)	3.84(2.03,7.44)	46.63(22.32,93.45)	11.52(15.07,8.45)	39.97(25.94,58.32)	-0.89(-1.13,-0.65)	122.2(63.08,241.63)	1402.37(652.54,2871.16)	366.67(482.85,267.55)	1215.29(788.68,1774.09)	-0.83(-1.06,-0.60)
Jordan	191.32(139.95,255.77)	140.33(89.6,210.26)	1986.36(2719.5,1368.51)	266.24(160.74,406.18)	2.44(2.02,2.87)	81.07(59.06,106)	60.72(39.16,89.65)	468.19(645.54,321.78)	63.96(39.59,96.52)	0.19(-0.17,0.55)	2618.4(1887.01,3457.34)	1880.32(1216.6,2771.61)	15333.19(20946,10549.08)	2009.97(1238.31,3023.16)	0.24(-0.11,0.59)
Myanmar	2583.15(1629.69,3932.92)	103.61(59.15,169.44)	7783.69(10833.09,5581.77)	138.28(88.42,211.99)	0.82(0.75,0.88)	1805.17(1165.26,2723.78)	72.83(42.23,118.61)	4345.17(6029.09,3178.19)	77.98(50.65,117.37)	0.09(-0.01,0.18)	55902.31(35469.68,85377.55)	2232.99(1278.98,3660.04)	134694.39(187661.4,97245.25)	2383.07(1543.15,3602.15)	0.07(-0.03,0.16)
Ghana	610.95(455.18,819.05)	95.1(60.14,142.51)	2568.78(3538.23,1745.14)	137.48(83.39,214.89)	1.06(1.00,1.13)	426.12(317.27,564.6)	67.01(42.83,99.62)	1504.89(2066.01,1036.35)	81.71(50.74,125.8)	0.58(0.53,0.64)	12905.08(9614.99,17105.85)	1985.16(1267.23,2952.42)	45562.3(63155.95,31152.67)	2411.39(1492.05,3726.91)	0.55(0.50,0.61)
Somalia	200.14(123.53,306.73)	78.56(44.26,129.08)	577(850.57,372.79)	83.55(48.08,133.42)	0.20(0.17,0.23)	151.51(95,230.52)	61.28(34.82,100.7)	429.53(628.84,278.97)	62.81(36.22,99.99)	0.09(0.06,0.11)	4802.34(2984.43,7350.42)	1820.06(1028.77,3008.45)	12869.21(18925.47,8267.73)	1848.01(1061.24,2956.28)	0.04(0.02,0.07)
Poland	9502.36(9001.92,10036.36)	211.13(191.05,233.88)	21395.22(23940.89,18730.09)	322.57(270.75,377.91)	1.47(1.27,1.68)	4820.35(4647.05,4986.7)	106.17(100.56,111.81)	7339.09(8157.02,6496.52)	104.51(91.94,116.71)	-0.11(-0.25,0.03)	144391.45(139144.35,149578.45)	3220(3049.85,3398.7)	206136.15(229556.45,181625.01)	3107.46(2724.5,3473.17)	-0.15(-0.29,-0.00)
Uruguay	1034.1(945.89,1124.82)	276.81(228.61,331.3)	1363.06(1511.63,1204.26)	286.96(227.89,357.52)	0.09(-0.03,0.21)	551.47(507.62,597.54)	145.53(123.6,170.96)	543.54(596.79,484.94)	112.07(91.31,134.95)	-0.87(-0.96,-0.78)	16102.93(14764.77,17404.94)	4356.23(3704.33,5103.61)	15757.52(17281.68,14132.48)	3343.7(2730.11,4031.52)	-0.85(-0.94,-0.76)
Bosnia and Herzegovina	643.48(515.45,786.65)	133.93(102.76,170.94)	1425.44(1844.1,1041.42)	238.96(163.74,328.25)	2.52(2.16,2.89)	315.49(255.14,377.01)	67.26(52.21,83.54)	511.42(659.1,377.62)	82.79(57.66,111.52)	1.10(0.87,1.34)	9833.45(7901.2,11752.7)	2031.05(1581.05,2520.11)	14830.72(19167.5,10838.28)	2494.17(1742.99,3351.2)	1.09(0.87,1.32)
Montenegro	178.22(133.46,239.54)	269.1(192.25,369.11)	347.21(457.74,259.6)	356.67(252.54,491.15)	1.36(1.17,1.55)	63.12(47.29,82.88)	96.89(70.96,129.2)	102.56(134.19,77.32)	101.95(74.85,136.22)	0.36(0.11,0.62)	1978.55(1480.66,2604.37)	2978.52(2182.36,3970.96)	3064.69(3978.46,2318.23)	3154.55(2320.55,4201.62)	0.43(0.17,0.69)
Azerbaijan	749.87(594.81,894.56)	127.94(98.65,159.79)	1912.74(2610.1,1372.34)	151.71(105.7,211.19)	0.60(0.42,0.78)	412.58(327.88,488.86)	72.13(56.05,89.4)	825.52(1122.08,590.85)	67.18(47.39,91.33)	-0.23(-0.33,-0.12)	13033.86(10336.44,15523.31)	2195.59(1711.2,2713.47)	26033.96(35108.96,18611.67)	2053.26(1453.11,2789.48)	-0.22(-0.32,-0.12)
France	24072.02(21930.61,26298.15)	341.51(282.25,409.4)	44554.47(49953.48,38949.66)	407.67(315.4,512.54)	0.76(0.59,0.93)	8561.32(7964.11,9137.26)	120.17(103.75,137.07)	8930.42(9878.54,7949.06)	77.97(63.45,93.82)	-1.42(-1.53,-1.32)	256053.5(238549.97,274577.25)	3653.24(3157.36,4172.27)	269720.65(300841.08,241230.82)	2469.25(2016.09,2982.5)	-1.28(-1.39,-1.17)
United Arab Emirates	83.2(55.08,122.22)	309.93(179.09,506.43)	981.99(1385.44,678.65)	614.89(387.81,929.11)	3.19(2.82,3.57)	37.64(25.75,55.96)	143.65(85.82,232.18)	293.65(407.57,206.73)	206.35(133.42,303.72)	2.22(1.82,2.61)	1170.9(796.92,1739.74)	4291.4(2547.28,6940.53)	8948.78(12584.76,6234.66)	5193.24(3320.2,7724.06)	1.47(1.13,1.82)
Croatia	1972.82(1707.22,2245.44)	282.13(228.72,343.22)	2802(3284.37,2340.78)	362.36(277.2,460.2)	0.91(0.70,1.13)	703.34(618.22,787.09)	100.91(85.77,117.32)	692.47(799.95,588.33)	85.17(68.66,104.11)	-0.58(-0.76,-0.39)	21225.91(18591.64,23832.03)	3040.94(2578.4,3534.88)	20061.89(23090.44,16900.4)	2592.6(2085.52,3174.86)	-0.54(-0.74,-0.35)
Cyprus	216.36(170.49,283.85)	269.24(182.9,384.72)	722.5(908.03,566.89)	392.53(272.14,544.61)	1.64(1.29,2.00)	83.65(65.41,108.03)	101.27(70.38,141.75)	149.51(188.61,117.08)	79.57(57.29,106.91)	-0.70(-0.88,-0.53)	2455.74(1937.91,3144.11)	3077.15(2145.04,4282.18)	4592.9(5780.07,3610.04)	2497(1794.43,3352.84)	-0.54(-0.72,-0.37)
Tajikistan	298.21(232.12,378.22)	101.49(74.88,134.55)	631.53(951.29,401.41)	93.95(58.51,144.77)	-0.39(-0.49,-0.28)	173.52(134.74,218.78)	59.85(44.92,78.35)	318.26(464.99,205.32)	48.98(31.12,72.64)	-0.71(-0.86,-0.57)	5372.47(4175.49,6834.88)	1816.61(1368.38,2376.06)	10085.35(14863.74,6433.88)	1483.99(935.7,2222.26)	-0.74(-0.86,-0.61)
Tonga	11.68(8.59,15.41)	202.18(132.16,293.91)	18.13(24.78,12.41)	233.08(144.08,352.79)	0.19(0.09,0.29)	6.67(5.03,8.71)	117.02(78.17,165.6)	9.75(13.3,6.75)	126.23(79.38,186.37)	0.14(0.06,0.21)	207.97(155.78,268.93)	3579.31(2399.08,5049.5)	298.79(405.35,206.4)	3824.48(2407.59,5626.47)	0.08(-0.00,0.15)
Bermuda	24.83(21.4,28.41)	395.85(306.69,498.45)	44.21(57.73,35.25)	369.33(268.24,503.92)	-0.75(-1.00,-0.51)	9.2(7.94,10.51)	145.71(116.25,178.42)	9.71(12.47,7.87)	79.06(60.17,104.57)	-2.45(-2.73,-2.17)	271.75(235.13,311.22)	4346.06(3463.3,5330.39)	294.61(376.64,240.11)	2477.18(1891.57,3263.65)	-2.30(-2.58,-2.03)
Japan	20035.25(18645.83,21347.05)	119.14(104.76,134.51)	54689.09(59377.5,48527.67)	253.12(214.21,292.71)	2.64(2.45,2.83)	6838.32(6500.41,7063.11)	40.29(38.07,42.05)	11748.76(12364.89,10597.6)	51.98(47.45,54.97)	0.91(0.80,1.03)	217175.69(205937.51,226190.31)	1294.85(1220.02,1361.72)	363865.36(386923.03,331978.46)	1718.54(1572.32,1838.5)	1.01(0.88,1.15)
Kyrgyzstan	478.5(414.37,548.8)	142.46(114.61,174.77)	836.82(1033.66,659)	147.31(111.32,191.51)	0.06(-0.17,0.30)	267.17(233.96,305.91)	80.23(65.78,96.33)	378.2(459.87,302.5)	67.86(52.57,85.71)	-0.55(-0.73,-0.38)	8134.61(7092.52,9318.02)	2415.59(1981.24,2903.6)	11627.9(14105.52,9280.84)	2040.66(1581.46,2583.86)	-0.59(-0.75,-0.43)
Argentina	6989.94(6362.22,7623.19)	214.31(176.72,257.59)	11387.78(12700.71,10072.6)	219.86(176.28,272.17)	0.12(-0.08,0.32)	4062.16(3725.71,4403.29)	123.46(103.42,145.53)	4928.04(5417.86,4438.26)	93.69(77.34,112.12)	-0.80(-0.95,-0.64)	117858.98(108240.84,128169.49)	3637.87(3055.52,4284.84)	143351.1(157104.51,128851.64)	2786.82(2300.8,3338.93)	-0.78(-0.94,-0.62)
Cuba	2125.22(1908.35,2356.12)	232.49(187.92,285.51)	5716.57(6949.59,4690.73)	306.76(229.62,401.3)	0.84(0.71,0.97)	749.45(677.64,817.42)	81.4(68.24,96.66)	1540.54(1854.69,1270.89)	82.82(64.06,105.35)	0.09(-0.01,0.19)	22770.73(20560.04,24972.85)	2495.11(2085.18,2964.05)	46997.7(56607.63,38776.14)	2514.48(1944.56,3206.84)	0.05(-0.05,0.15)
Belarus	3044.92(2706.06,3401.49)	203.2(164.39,250.09)	5507.18(6907.76,4269.85)	313.57(224.7,426.62)	0.51(0.18,0.84)	1248.84(1125.26,1376.45)	83.5(69.94,99.47)	1475.98(1846.33,1155.18)	82.3(60.84,108.82)	-0.89(-1.21,-0.57)	38415.01(34517.74,42588.58)	2569.57(2151.48,3053.21)	43976.83(55177.41,34210.98)	2534.56(1864.8,3356.69)	-0.90(-1.22,-0.58)
Oman	25.04(16.21,35.87)	46.2(26.52,73.34)	157.73(214.7,111.62)	95.84(58.09,145.69)	2.40(1.98,2.82)	11.38(7.14,16.51)	21.2(11.97,33.86)	38.64(52.62,27.03)	23.87(14.89,35.62)	0.43(0.05,0.81)	352.17(221.21,515.19)	643.39(365.04,1027.66)	1233.63(1678.37,862.34)	738.27(458.07,1102.36)	0.51(0.13,0.89)
Serbia	2885.97(2156.71,3764.3)	221.95(158.26,302.89)	5285.49(6954.4,3830.16)	359.84(250.76,493.39)	1.41(1.23,1.60)	1434.72(1081.89,1847.24)	110.22(79.78,147.23)	1917.3(2478.72,1408.68)	125.24(88.82,167.5)	0.09(-0.07,0.26)	43720.27(33098.78,56169.7)	3366.54(2452.8,4469.27)	54638.18(70510.08,40138.53)	3734.4(2662.81,4996.13)	0.09(-0.08,0.26)
Germany	40366.48(36783.2,44027.63)	338.44(283,399.87)	51707.04(57185.54,45966.86)	346.43(275.46,424.89)	0.06(-0.17,0.30)	15203.71(13989.67,16406.06)	126.78(108.95,144.86)	11972.65(13055.41,10830.33)	78.28(65.19,92.62)	-1.58(-1.65,-1.50)	453612.86(416072.78,490526.77)	3855.11(3304.18,4410.28)	362309.88(398239.73,328089)	2435.6(2028.91,2884.19)	-1.51(-1.59,-1.44)
Singapore	361.96(329.97,399.53)	159.33(130.22,193.06)	1886.25(2102.45,1664.73)	234.23(184.37,291.91)	1.80(1.51,2.09)	159(146.37,172.99)	70.99(59.73,83.46)	433.96(477.28,393.69)	53.39(43.91,63.51)	-0.56(-0.74,-0.38)	5011.95(4584.16,5452.98)	2190.05(1840.49,2573.75)	13787.77(15359.51,12456.76)	1717.29(1412.74,2045.92)	-0.40(-0.61,-0.20)
Northern Mariana Islands	3.06(2.11,4.55)	234.59(141.2,377.73)	15.96(20.09,12.42)	282.82(188.94,402.29)	0.58(0.48,0.68)	1.3(0.92,1.86)	104.73(64.61,161.55)	6.44(7.83,5.14)	116.73(80.64,161.37)	0.60(0.44,0.76)	41.1(29.19,59.48)	3140.16(1929.56,4841.38)	198.73(243.31,157.99)	3498.35(2416.57,4856.81)	0.55(0.41,0.70)
Palau	1.81(1.31,2.43)	195.34(125.63,291.72)	4.9(6.57,3.62)	200.12(131.99,290.94)	-0.09(-0.18,-0.00)	1.13(0.84,1.48)	121.79(79.87,177.44)	2.8(3.7,2.08)	116.2(77.38,167.18)	-0.14(-0.19,-0.09)	32.06(23.38,43.03)	3478.39(2265.28,5092.08)	80.67(107.52,59.48)	3247.79(2151.16,4677.7)	-0.25(-0.30,-0.20)
Andorra	15.08(9.98,22.48)	297.53(184.8,457.96)	41.67(60.56,27)	312.67(188.77,481.39)	0.48(0.21,0.75)	4.45(2.96,6.63)	86.96(55.54,132.44)	8(11.42,5.32)	60.32(37.81,90.09)	-0.86(-1.02,-0.69)	138.41(94.24,208.08)	2742.75(1757.26,4166.05)	263.64(378.35,176.95)	1974.89(1249.38,2949.22)	-0.74(-0.90,-0.58)
Saint Kitts and Nevis	9.72(8.59,10.97)	280.5(227.52,343.55)	23.79(29.03,19.02)	303.9(229.56,393.52)	0.70(0.48,0.91)	5.69(5.05,6.43)	158.11(129.9,190.87)	9.46(11.46,7.66)	122.83(94.86,154.7)	-0.32(-0.51,-0.14)	156.3(138.01,176.92)	4645.69(3813.7,5619.46)	281.71(342.77,227.06)	3591.31(2763.15,4550.73)	-0.40(-0.57,-0.23)
Republic of Moldova	1147.59(1019.9,1285.51)	224.92(187.05,267.44)	1752.71(2077.06,1468.26)	277.17(221.48,341.67)	0.94(0.67,1.21)	534.72(480.51,588.17)	105.06(89.35,121.68)	591.63(694.59,503.58)	91.57(76.22,109.83)	-0.04(-0.31,0.24)	16515.6(14856.26,18140.96)	3239.73(2764.23,3750.66)	17300.17(20398.82,14765.65)	2755.1(2292.54,3306.72)	-0.16(-0.42,0.10)
New Zealand	1542.62(1402.49,1695.27)	442.04(367.2,530.74)	2602.47(2904.46,2299.28)	353.35(285.49,433.21)	-0.57(-0.67,-0.48)	510.93(473.95,550.09)	143.47(123.71,164.97)	542.74(597.48,485.75)	72.34(60.22,85.48)	-2.14(-2.21,-2.08)	15252.69(14102.31,16474.58)	4436.1(3827.29,5096.04)	17110.84(18871.1,15349.57)	2338.81(1958.92,2772.73)	-2.02(-2.08,-1.95)
Iceland	97.47(86.59,109.84)	397.61(316.46,494.88)	163.97(189.31,141.02)	333.11(256.15,428.82)	-0.65(-0.86,-0.43)	30.78(27.81,34.02)	123.06(101.64,146.69)	34.55(39.24,30.05)	68.72(54.93,84.28)	-1.94(-2.09,-1.79)	912.51(824.02,1007.99)	3748.87(3098.62,4486.1)	1044.57(1193.75,912.56)	2126.96(1704.06,2628.85)	-1.94(-2.07,-1.80)
Slovakia	1457.06(1158.73,1792.4)	244.83(183.31,318.76)	2901.01(3789.79,2119.47)	317.3(211.15,450.16)	0.79(0.65,0.93)	687.29(552.65,833.31)	114.63(87.4,147.07)	947.34(1227.45,693.34)	99.94(68.02,137.68)	-0.58(-0.67,-0.49)	20519.26(16402.54,24834.8)	3467.54(2642.8,4453.32)	27229.08(35077.69,20067.76)	3008.5(2055.05,4125.53)	-0.58(-0.66,-0.49)
Czechia	3903.81(3422.51,4408.53)	295.49(247.59,350.52)	5373.31(6424.06,4398.44)	296.43(231.63,370.84)	-0.27(-0.59,0.04)	1601.44(1430.06,1787.3)	119.2(104.48,135.85)	1535.94(1817.16,1281.84)	79.32(64.76,95.26)	-1.52(-1.71,-1.34)	46781.16(41930.55,52312.04)	3561.04(3124.63,4056.59)	42940.01(50409.1,35927.25)	2363.14(1933.72,2837.78)	-1.51(-1.71,-1.32)
Ireland	1442.69(1325.56,1575.08)	404.3(331.57,488.77)	2476.87(2817.66,2162.81)	363.35(279.29,461)	0.07(-0.10,0.24)	550.65(511.94,592.24)	149.77(128.19,172.9)	546.93(614.18,482.88)	78.51(63.13,95.53)	-1.94(-2.05,-1.84)	16162.87(15072.34,17377.86)	4586.4(3928.08,5283.33)	16593.53(18674.41,14625.78)	2438.3(1970.05,2965.05)	-1.91(-2.02,-1.80)
Portugal	3469(3138.58,3816.43)	254.64(207.97,308.98)	5547.71(6265.82,4838.66)	291.06(226.94,368.42)	0.50(0.29,0.71)	1336.41(1238.9,1443.39)	96.26(81.97,112.53)	1209.91(1342.05,1072.39)	61.13(49.9,73.78)	-1.52(-1.62,-1.42)	40231.21(37198.78,43653.35)	2969.67(2528.4,3465.97)	36909.88(40962.66,32782.44)	1941.72(1584.55,2346.65)	-1.40(-1.51,-1.30)
Austria	3753.48(3387.36,4121.97)	352.71(288.88,425.7)	4146.36(4709.6,3623.41)	278.85(219.46,349.22)	-0.57(-0.74,-0.40)	1357.49(1249.77,1466.73)	124.28(106.96,143.29)	989.19(1113.56,878.06)	65.02(53.6,77.95)	-1.89(-1.99,-1.79)	39875.72(36791.29,43204.66)	3784.46(3255.44,4362.63)	29532.32(33196.99,26328.17)	1988.75(1640.61,2384.27)	-1.86(-1.96,-1.76)
North Macedonia	415.93(332.83,509.47)	211.2(159.67,273.82)	1061.11(1396.4,802.42)	319.31(223.32,440.46)	1.54(1.24,1.85)	205.41(166.31,250.82)	105.6(81.14,134.64)	372.36(481.9,284.27)	109.46(79.58,147.47)	0.16(-0.03,0.35)	6386.11(5134.68,7824.9)	3229.74(2477.88,4111.12)	11016.36(14258.91,8395.79)	3321.92(2424.51,4488.29)	0.11(-0.08,0.30)
Australia	5660.97(5258.16,6059.21)	321.5(273.74,373.12)	12151.35(13751.76,10609.5)	321.49(252.29,403.76)	-0.09(-0.33,0.16)	2109(1959.09,2248.68)	117.33(101.91,132.8)	2409.69(2686.12,2141.32)	61.91(50.77,74.08)	-2.11(-2.21,-2.02)	62301.17(57807.51,66431.71)	3583.19(3114.56,4058.82)	73970.09(82712.12,65543.47)	1966.92(1610.33,2361.52)	-1.99(-2.09,-1.89)
Kazakhstan	2812.41(2436.89,3215.13)	190.29(159.54,225.69)	3702.62(4397.63,3041.58)	176.69(140.57,217.62)	0.21(0.05,0.37)	1479.84(1285.23,1694.94)	101.4(86.29,117.95)	1490.52(1763.87,1224.11)	71.13(57.93,84.9)	-0.85(-1.10,-0.61)	45392.96(39399.97,51940.73)	3057.62(2608.68,3556.73)	45532.86(53984.15,37509.75)	2174.41(1771.03,2601.31)	-0.84(-1.09,-0.59)
Lithuania	1181.59(1056.02,1312.26)	239.49(195.67,290.23)	1565.68(1868.61,1289.63)	301.69(228.63,387.67)	0.50(0.31,0.70)	474.25(427.86,521.46)	96.22(81.47,112.25)	496.38(587.5,407.64)	92.63(71.75,114.84)	-0.32(-0.57,-0.06)	14417.35(13037.68,15814.53)	2926.75(2480.27,3415.99)	14573.3(17236.41,12036.48)	2815.18(2184.5,3502.93)	-0.34(-0.61,-0.07)
Greece	4735.51(4340.27,5159.11)	327.73(272.98,390.48)	6358.73(6992.11,5736.03)	365.64(298.22,444.81)	0.20(0.10,0.30)	1506.53(1405.8,1611.48)	102.9(89.9,117.3)	1568.16(1695.88,1434.43)	87.48(74.71,101.53)	-0.73(-0.90,-0.56)	45824.41(42379.66,49057.62)	3183.02(2774.88,3623.32)	47013.39(51243.14,43088.2)	2712.01(2320.21,3148.12)	-0.67(-0.83,-0.50)
Canada	12522.82(11162.81,13819.76)	418.9(344,502.72)	21602.24(24484.28,18681.96)	343.73(269.26,432.78)	-0.65(-0.78,-0.53)	3472.55(3170.9,3749.48)	114.06(99.17,129.43)	4302.88(4802.38,3810.55)	66.63(54.87,79.82)	-1.76(-1.84,-1.68)	103849.59(95117.95,112791.72)	3520.85(3054.07,4007.5)	131184.25(148050.9,116166.5)	2106.14(1738.29,2537.17)	-1.71(-1.79,-1.62)
San Marino	7.4(5.6,9.73)	244.48(163.88,347.91)	10.73(16.37,6.32)	185.6(100.81,299.59)	-0.04(-0.40,0.32)	2.29(1.73,3)	73.95(50.22,103.51)	2.38(3.59,1.39)	40.69(22.82,65.25)	-1.09(-1.38,-0.79)	67.99(51.42,88.03)	2261.44(1539.32,3163.27)	75.62(113.68,45.09)	1308.79(747.77,2092.95)	-0.94(-1.23,-0.65)
Israel	1351.72(1206.78,1517.49)	302.81(249.56,364.39)	3028.1(3538.46,2602.28)	281.8(221.09,352.8)	-0.38(-0.66,-0.10)	557.74(502.82,615.17)	122.76(104.53,142.08)	790.51(904.9,682.31)	70.99(58,85.65)	-2.06(-2.25,-1.86)	16454.7(14926.62,18063.56)	3724.37(3168.63,4304.46)	23286.52(26644.49,20314.33)	2180.11(1792.78,2632.96)	-1.98(-2.17,-1.80)
Estonia	596.63(528.29,672.46)	264.16(214.02,321.51)	680.95(816.3,552.09)	290.86(220.25,375.49)	0.32(0.12,0.52)	241.5(217.41,268.93)	106.36(89.73,125.24)	185.08(220.16,151.61)	74.95(58.57,93.12)	-1.31(-1.64,-0.98)	7286.13(6549.02,8123.07)	3233.46(2726.84,3803.4)	5268.69(6268.64,4329.02)	2259.16(1767.22,2819.47)	-1.33(-1.67,-0.99)
Greenland	8.74(6.84,11.1)	264.91(188.62,364.08)	14.61(19.91,10.55)	195.7(122.7,295.82)	-1.11(-1.27,-0.96)	5.06(4.03,6.33)	155.69(111.87,213.04)	6.15(8.37,4.51)	83.63(53.28,126.17)	-2.22(-2.41,-2.03)	154.1(121.32,194.54)	4607.27(3325.2,6287.12)	199.59(275.75,143.34)	2632.65(1679.63,3963.94)	-2.04(-2.20,-1.87)
Netherlands	6586.92(6056.41,7167.03)	372.75(317,435.13)	10261.56(11536.47,9026.25)	348.66(278.57,431.34)	-0.04(-0.28,0.21)	2570(2374.02,2756.62)	141.8(123.51,160.59)	2461.6(2729.94,2202.78)	80.43(66.92,95.51)	-1.95(-2.06,-1.83)	75134.69(69471.14,80959.21)	4292.18(3744.66,4858.29)	73110.33(81429.07,65656.99)	2485.65(2068.77,2965.82)	-1.86(-1.99,-1.73)
Slovenia	685.11(605.32,765.42)	269.94(221.42,326.99)	1108(1344.82,897.33)	307.15(229.7,398.8)	0.44(0.21,0.68)	268.63(241.69,295.07)	105.97(90.03,123.89)	271.07(326.16,222.28)	71.63(55.62,89.79)	-1.42(-1.65,-1.18)	8032.64(7216.3,8901.99)	3170.03(2690.88,3703.78)	7910.7(9610.75,6475.72)	2174.48(1688.12,2743.08)	-1.37(-1.61,-1.13)
Latvia	981.52(852.71,1137.31)	245.8(200.91,299.73)	1202.64(1440.18,971.99)	336.42(255.97,431.53)	0.99(0.80,1.19)	399.28(350.66,454.89)	99.71(84.37,117.39)	375.07(445.62,308.36)	102.23(79.72,127.04)	0.04(-0.17,0.25)	12160.69(10596.56,13895.03)	3065.66(2595.68,3603.72)	10865.84(12985.72,8859.86)	3097.15(2420.85,3866.44)	-0.04(-0.26,0.18)
United Kingdom	32708.21(31809.08,33433.32)	433.92(415.05,451.97)	36912.51(38250.05,35215.19)	352.52(328.75,373.2)	-0.54(-0.68,-0.40)	12359.75(12049.79,12578.7)	157.87(153.12,162.07)	8618.3(8891.31,8214.45)	79.57(75.45,82.8)	-2.31(-2.36,-2.25)	360460.25(350230.84,370400.29)	4826.93(4661.39,4992.62)	258460.61(270633.25,245125.71)	2470.26(2326.2,2609.13)	-2.24(-2.29,-2.19)
Hungary	3926.32(3441.88,4481.09)	266.55(217.57,322.53)	5628.44(6688.67,4697.96)	328.03(259.27,407.74)	0.31(0.11,0.51)	1808.91(1597.37,2046.86)	121.67(102.58,142.2)	1752.85(2041.1,1488.7)	96.51(80.02,114.79)	-0.93(-1.04,-0.82)	53377.23(47028.26,60296.48)	3646.17(3072.83,4264.72)	50238.67(58813.72,42641.93)	2934.38(2428.76,3513.76)	-0.92(-1.04,-0.80)
Spain	14856.55(13536.5,16116.35)	292.18(242.95,348.57)	22282.58(25050.66,19576.35)	294.82(228.22,371.5)	0.07(-0.06,0.19)	5115.21(4721.82,5501.07)	98.6(84.84,113.16)	4642.41(5179.94,4120.12)	60.12(48.72,72.42)	-1.68(-1.76,-1.60)	153421.53(141395.11,164920.4)	3055.15(2626.48,3504.95)	144963.45(162254.36,128778.89)	1921.98(1557.44,2319.44)	-1.55(-1.62,-1.47)
Finland	2106.36(1919.57,2302.25)	322.23(269.88,380.42)	3505.54(3990.8,3032.8)	367.32(285.47,462.31)	0.58(0.30,0.87)	721.72(664.26,781.3)	105.98(91.38,121.8)	703.65(791.33,619.39)	68.96(56.12,82.8)	-1.36(-1.48,-1.24)	21285.94(19516.82,23093.3)	3261.68(2811.79,3745.25)	20881.9(23513.18,18435.47)	2185.65(1780.3,2651.52)	-1.26(-1.39,-1.13)
Italy	27326.45(25579.04,29094.21)	333.85(292.53,381.04)	41476.13(44972.08,37398.86)	381.26(324.2,443.25)	0.50(0.23,0.77)	9027.99(8593.14,9329.61)	108.62(102.2,114.37)	8335.66(8866.82,7605.11)	73.85(66.95,79.57)	-1.28(-1.35,-1.21)	274600.07(261507.17,286396.57)	3374.13(3169.31,3566.32)	255569.06(274115.77,234740)	2346.62(2130.56,2557.22)	-1.19(-1.27,-1.12)
Luxembourg	208.28(189.65,227.23)	411(339.14,492.4)	309.52(348.37,272.52)	341.93(272.64,421.46)	0.04(-0.27,0.35)	78.03(72.29,84.02)	151.47(130.46,174.77)	69.89(78.12,62.39)	76.61(63.85,90.66)	-1.69(-1.91,-1.48)	2316.64(2143.9,2501.04)	4599.62(3969.23,5314.63)	2117.08(2361.74,1889.47)	2338.8(1943.21,2778.71)	-1.66(-1.88,-1.44)
Denmark	2778.39(2541.32,3018.81)	419.59(353.83,491.08)	3008.72(3420.93,2646.65)	316.54(248.05,398.67)	-0.78(-1.12,-0.43)	1184.57(1089.92,1283.98)	173.47(149.15,198.92)	788.6(879.82,705.66)	78.88(64.47,94.65)	-2.78(-3.00,-2.56)	34287.52(31572.79,37074.65)	5253.87(4518.39,6005.45)	22605.94(25288.54,20226.71)	2366.8(1929.08,2863.62)	-2.76(-2.98,-2.54)
United States of America	151539.25(145134.73,155888.42)	530.87(503.08,555.48)	248994.28(259920.09,234358.64)	464.46(432.71,492.48)	-0.55(-0.62,-0.48)	37084.31(35594.11,38071.57)	127.26(121.45,132.09)	43141.16(44821.45,40706.15)	78.42(73.54,82.34)	-1.66(-1.71,-1.61)	1112892.71(1063176.64,1159776.36)	3981.28(3781.38,4173.87)	1329335.51(1407998.46,1251400.33)	2505.58(2333.33,2672.15)	-1.59(-1.63,-1.54)
Georgia	1933.79(1698.93,2171.41)	269.9(227.43,317.05)	2175.72(2574.35,1825.95)	359.51(292.71,435.86)	0.99(0.64,1.35)	843.69(747.02,949.35)	118.14(102.52,135.18)	958.57(1126.93,807.77)	154.01(129.22,181.38)	1.19(0.87,1.51)	25853.23(22835.83,29136.24)	3611.44(3128.17,4138.53)	27407.33(32174.43,23100.05)	4555.82(3815.27,5365.85)	1.04(0.72,1.36)
Norway	1585.76(1490.37,1680.32)	295.72(264.42,329.99)	2180.65(2365.8,1973.72)	271.65(228.93,317.26)	-0.22(-0.67,0.23)	639.09(607.08,668.71)	113.93(106.25,121.87)	511.09(545.39,472.99)	61.12(55.41,66.69)	-2.07(-2.28,-1.86)	18085.91(17197.44,18980.71)	3443.14(3202.67,3693.68)	15138.83(16243.88,13986.35)	1881.56(1699.98,2069.23)	-2.00(-2.25,-1.76)
Sweden	4177.08(3764.13,4593.67)	360.73(301.86,425.91)	4621.4(5444.44,3828.99)	293.89(230.54,368.23)	-0.35(-0.71,0.01)	1330.12(1223.13,1441.99)	110.23(95.93,124.65)	979.3(1139.27,820.72)	59.68(48.27,72)	-1.72(-1.98,-1.47)	38665.5(35315.3,42296.63)	3392.9(2945.12,3854.48)	28896.19(33964.09,24159.69)	1844.99(1489.97,2240.05)	-1.71(-1.98,-1.43)
Belgium	5695.88(5185.06,6227.22)	416.31(343.48,500.34)	6586.47(7351.63,5797.43)	351.81(274.5,439.1)	-0.56(-0.80,-0.32)	2034.33(1888.83,2176.98)	146.43(125.81,168.09)	1553.6(1720.21,1403.41)	80.29(65.99,95.99)	-1.99(-2.14,-1.84)	60640.97(56123.35,65170.51)	4466.99(3848.37,5122.56)	45718.66(50457.2,41253.97)	2448.25(2011.46,2937.11)	-1.99(-2.16,-1.81)
Switzerland	2824.82(2567.64,3102.15)	321.85(262.34,387.98)	4005.45(4538.35,3528.19)	281.52(218.17,356.97)	-0.46(-0.87,-0.05)	936.57(853.17,1013.66)	104.37(88.28,121.4)	875.95(974.99,773.64)	60.12(48.99,72.73)	-1.85(-2.09,-1.61)	27876.09(25460.22,30175.65)	3201.95(2702.13,3716.86)	26206.27(29432.91,23259.89)	1842.87(1498.23,2233.43)	-1.87(-2.12,-1.61)
Kuwait	78.09(67.05,89.07)	188.53(144.82,241.02)	749.73(902.11,613.67)	279.62(207.04,366.72)	1.92(1.37,2.47)	23.84(21.01,26.63)	59.38(47.58,73.49)	116.17(136.84,96.34)	45.85(35.3,58.1)	-0.34(-0.82,0.14)	770.63(677.84,867.97)	1817.76(1451.18,2248.97)	4094.07(4895.55,3345.2)	1480.83(1140.35,1876.61)	-0.27(-0.75,0.21)
Ukraine	18100.02(16166.39,20083.38)	220.24(179.09,268.9)	18246.47(26197.78,11954.11)	225.01(138.7,339.51)	-0.38(-0.62,-0.13)	8957.08(8091.56,9856.48)	108.34(89.66,129.58)	8104.73(11667.95,5300.71)	96.93(60.41,145.37)	-0.81(-1.04,-0.58)	271018.6(243636.55,299948.46)	3316.62(2751.22,3963.99)	234853.94(338446.13,152160.78)	2918.69(1806.07,4392.85)	-0.89(-1.12,-0.66)
Armenia	777.94(711.98,856.33)	245.45(215.48,280.29)	1239.54(1460.23,1043.04)	264.73(214.16,323.73)	0.28(0.10,0.46)	377.03(343.69,412.92)	121.88(110.15,134.66)	475.37(555.08,408.68)	99.65(83.61,118.61)	-0.74(-0.95,-0.54)	11899.55(10869.11,13014.71)	3722.44(3373.58,4107.11)	13745.84(16037.28,11785.58)	2944.63(2467.26,3488.39)	-0.80(-1.01,-0.59)
UI: uncertainty interval; ASIR: age-standardized incidence rate; EAPC: estimated annual percentage change; ASDR: age-standardized deaths rate; ASDiR: age-standardized disability-adjusted life years (DALYs) rate.

## Sheet: TableS4
Table S4 The 21 GBD regions and 204 countries/territories burden of HSCs in elderly adults (75+ years) group women
Region	Number of cases (UI), 1990	ASIR (UI),1990	Number of cases (UI), 2021	ASIR (UI), 2021	EAPC (CI), 1990-2021	Number of cases (UI), 1990	ASDR (UI),1990	Number of cases (UI), 2021	ASDR (UI), 2021	EAPC (CI), 1990-2021	Number of cases (UI), 1990	ASDiR (UI),1990	Number of cases (UI), 2021	ASDiR (UI), 2021	EAPC (CI), 1990-2021
	Incidence					Deaths					DALYs
Andean Latin America	398.96(332.48,479.53)	122.83(97.68,155.3)	1864.21(2482.98,1391.42)	172.32(125.38,233.55)	1.02(0.85,1.19)	394.62(327.55,473.83)	123.19(97.79,156.3)	1472.85(1942.16,1127.49)	135.81(100.64,183.05)	0.23(0.07,0.40)	5254.12(4365.5,6333.12)	1612.03(1286.07,2038.03)	19565.03(25807.6,14915.46)	1807.09(1343.34,2431.72)	0.29(0.13,0.44)
Australasia	2520.34(2186.67,2802.96)	457.16(379.83,530.94)	6106.15(7235.03,4701.9)	487.03(366.72,605.7)	0.24(0.13,0.34)	1475.63(1274.37,1638.49)	273.28(225.96,316.1)	2819.92(3358.16,2166.96)	213.43(162.16,262.25)	-0.78(-0.85,-0.71)	20741.04(18049.13,22989.88)	3760.41(3148.34,4322.5)	37418.7(44233.9,29112.55)	2941.64(2263.6,3576.94)	-0.78(-0.86,-0.71)
Caribbean	1109.61(995.64,1212.74)	241.08(210.41,273.38)	3612.37(4128.48,3096.59)	328.13(271.67,386.8)	1.12(1.02,1.22)	845.17(764.25,915.78)	191.52(168.09,215.24)	2395.96(2718.87,2048.43)	213.03(177.65,248.88)	0.47(0.38,0.56)	11495.14(10370.22,12500.04)	2498.63(2200.05,2806.09)	31454.35(35874.92,27079.45)	2841.49(2383.73,3316.76)	0.55(0.46,0.63)
Central Asia	1192.2(1090.41,1294.47)	117.41(105.12,129.42)	1650.44(1843.32,1454.27)	132.86(115.31,149.82)	1.21(0.97,1.46)	1070.33(972.95,1158.51)	107.39(95.66,117.99)	1393.39(1561.86,1219.93)	110.68(95.46,125.04)	0.88(0.65,1.12)	15371.48(14035.84,16635.19)	1510.73(1358.52,1655.74)	19197.53(21480.81,16845.73)	1548.71(1350.13,1746.74)	0.84(0.62,1.05)
Central Europe	8005.85(7466.36,8499.56)	242.45(221.85,261.03)	20904.64(22802.92,18348.27)	366.91(319.85,403.62)	1.23(1.13,1.33)	6868.06(6404.26,7300.74)	216.79(197.86,233.4)	15443.64(16796.02,13523.89)	266.27(232.08,292.06)	0.53(0.43,0.63)	96118.96(90094.93,101828.14)	2898.7(2669.7,3113.91)	202791.29(220568.56,179104.2)	3558.07(3124.79,3899.96)	0.54(0.44,0.63)
Central Latin America	1801.73(1664.81,1902.45)	144.25(131.03,155.34)	8911.88(9970.1,7690.68)	194.55(165.63,221.08)	0.93(0.81,1.04)	1498.4(1387.99,1580.66)	124.32(112.85,133.75)	5906.68(6585.75,5100.88)	128.64(109.48,145.7)	0.16(0.03,0.29)	20368.36(18938.86,21446.57)	1624.5(1485.54,1745.8)	80265.36(89645.64,69728.29)	1748.91(1501.82,1980.18)	0.26(0.15,0.38)
Central Sub-Saharan Africa	164.67(120.25,219.3)	94.21(63.07,136.11)	832.83(1146.08,601.32)	140.24(91.64,207.5)	1.32(1.11,1.52)	175.8(129.29,233.8)	105.83(70.49,154.85)	850.84(1189.03,605.31)	148.85(95.96,224.75)	1.14(0.96,1.32)	2576.58(1879.49,3410.96)	1405.16(954.4,2025.43)	11875.65(16406.81,8541.05)	1955.83(1282.37,2895.93)	1.11(0.93,1.29)
East Asia	8829.08(7148.13,10599.79)	76.01(60.58,92.44)	43402.59(54126.22,33303.01)	110.53(84.42,139.14)	0.93(0.76,1.09)	7772.67(6325.65,9317.17)	71.11(56.85,86.66)	24294.65(30178.94,18905.25)	63.2(48.33,79.39)	-0.90(-1.13,-0.66)	113275.22(92645.25,135670.09)	956.33(766.51,1161.26)	342050.6(424841.19,267340.74)	874.31(672.77,1101.56)	-0.75(-0.96,-0.54)
Eastern Europe	12809.15(11974.62,13493.94)	164.4(151.23,175.84)	25669.53(28111.39,22911.3)	298.44(264.11,328.99)	1.85(1.75,1.96)	9283.34(8678.49,9777.83)	124.72(114.05,134.06)	15520.37(17143.5,13755.9)	174.64(152.69,194.81)	0.93(0.79,1.07)	136407.49(127477.73,143924.65)	1748.5(1607.34,1877.23)	209089.43(231236.35,186634.85)	2437.79(2149.05,2721.54)	0.90(0.78,1.03)
Eastern Sub-Saharan Africa	957.45(739.92,1154.08)	125.27(94.52,154.48)	3845.38(4559.55,3133.61)	192.3(149.74,233.91)	1.42(1.29,1.54)	1032.23(798.63,1245.84)	140.61(106.05,173.79)	3953.56(4692.02,3222.2)	204.42(159.72,248.53)	1.26(1.15,1.36)	14636.91(11301.79,17740.39)	1852.86(1401.06,2286.46)	53937.56(64110.58,44187.85)	2648.69(2089.78,3212.95)	1.19(1.08,1.30)
High-income Asia Pacific	4311.06(3683.84,4743.13)	100.64(83.43,114.61)	29048.18(34030.87,21085.11)	208.57(153.16,250.07)	2.47(2.36,2.58)	2706.65(2317.91,2918.66)	65.02(54.7,71.09)	13464.14(15754.98,9731.75)	87.11(63.57,101.29)	0.98(0.89,1.07)	39196.49(34324.7,42565.21)	911.47(780.95,1000.08)	174252.74(202777.21,128473.53)	1228.77(924.61,1427.89)	1.02(0.94,1.10)
High-income North America	59018.76(50430.01,63487.03)	637.91(544.76,692.31)	99260.56(108673.44,81521.9)	665.3(544.02,734.87)	-0.04(-0.15,0.07)	25330.11(21602.95,27264.24)	273.51(231.96,296.68)	37351.34(41175.6,30259.32)	238.54(193.25,264.25)	-0.57(-0.63,-0.50)	366893.7(320066.49,396261.31)	3964.64(3426.54,4306.63)	519099.78(573669.68,432121.23)	3427.01(2840.41,3807.14)	-0.60(-0.67,-0.54)
North Africa and Middle East	3005.07(2520.24,3583.81)	152.34(122.5,189.68)	25373.15(29070,20972.32)	434.27(347.45,522.43)	4.36(4.01,4.72)	2403.01(2007.45,2907.47)	126.14(100.16,159.08)	12566.99(14329.99,10397.83)	225.27(180.37,271.13)	2.67(2.37,2.96)	33892.82(28506.22,40900.13)	1710.39(1377.62,2137.12)	179907.74(205642.65,150033.79)	3102.73(2500.86,3709)	2.70(2.41,3.00)
Oceania	29.27(23.41,36.07)	129.93(100.41,165.11)	104.1(127.1,81.77)	149.82(113.51,192.27)	0.56(0.45,0.68)	29.12(23.4,35.75)	135.3(104.8,171.29)	100.55(122.1,79.74)	149.06(113.4,190.87)	0.42(0.30,0.54)	412.19(329.81,506.76)	1769.6(1375.02,2243.31)	1408.89(1721.68,1115.41)	1984.08(1514.74,2543.05)	0.52(0.40,0.63)
South Asia	6888.75(5359.84,8429.98)	114.2(87.4,142.11)	42613.16(51726.4,35730.71)	199.56(163.95,244.85)	1.69(1.50,1.88)	7214.15(5620.4,8844.06)	124.03(94.79,154.62)	40265.98(48847.36,33847)	194.07(159.3,238.47)	1.34(1.14,1.54)	102824.78(80024.62,125763.81)	1659.27(1275.39,2061.01)	555954.21(672904.21,467300.23)	2572.92(2128.97,3150)	1.29(1.11,1.48)
Southeast Asia	2808.22(2317.5,3263.92)	82.71(66.39,100.19)	13603.27(16288.11,11099.05)	138.15(110.08,168.91)	1.56(1.49,1.63)	2857.45(2367.56,3320.19)	86(69.06,104.54)	11789.69(14140,9607.1)	121.84(97.28,149.02)	1.02(0.94,1.10)	39675.67(33006.71,46260.02)	1151.17(930.18,1391.57)	162168.15(195691.98,133483.84)	1637.71(1321.01,1999.62)	1.04(0.97,1.11)
Southern Latin America	2803.35(2471.9,3138.21)	297.1(249.76,347.58)	6188.77(7129.17,5199.51)	294.51(237.04,347.35)	-0.00(-0.22,0.21)	2551.89(2255.85,2837.81)	276.9(231.16,323.38)	4804.08(5484.02,4000.1)	225.57(182.25,266.32)	-0.59(-0.79,-0.39)	35197.09(31061.4,39201.5)	3707.96(3132.51,4319.3)	62902.29(71680.32,53069.28)	2997.7(2449.42,3523.42)	-0.62(-0.81,-0.44)
Southern Sub-Saharan Africa	724.56(545.47,915.54)	166.17(121.65,214.42)	2499.45(2804.73,2094.02)	268.18(218.16,310.76)	1.66(1.49,1.83)	752.7(565.12,949.54)	175.03(128.82,226.42)	2355.79(2643.63,1975.1)	259.45(210.7,301.21)	1.37(1.16,1.58)	9755.98(7388.95,12282.22)	2225.19(1649.05,2867.27)	31559.56(35418.74,26384.55)	3360.93(2744,3887.7)	1.44(1.22,1.65)
Tropical Latin America	2251.09(1987.3,2413.94)	163.75(142.49,179.33)	9688.78(10661.98,8088.31)	191.31(156.9,215.19)	0.41(0.31,0.50)	2072.44(1831.3,2224.29)	156.15(135.32,171.35)	7808.07(8610.35,6432.71)	152.8(124.55,171.72)	-0.11(-0.19,-0.04)	28702.22(25589.28,30730.71)	2063.11(1809.29,2251.61)	102526.6(112640.81,85985.36)	2021.83(1679.28,2260.36)	-0.14(-0.21,-0.06)
Western Europe	74729.87(66002.11,79740.63)	454(395.22,495.02)	132946.54(148771.56,105987.8)	515.59(412.33,584.54)	0.48(0.42,0.54)	49377.94(43380.57,52723.25)	307.18(266,334.85)	71567.78(80267.36,56792.53)	258.31(204.85,292.87)	-0.56(-0.61,-0.51)	677550.95(604559.96,725352.07)	4134.68(3634.36,4497.38)	918985.15(1026134.99,736278.75)	3515.37(2835.13,3968.05)	-0.53(-0.58,-0.49)
Western Sub-Saharan Africa	1374.75(1102.48,1672.84)	119.22(94.05,146.69)	4408.5(5161.96,3609.08)	190.42(152.93,224.33)	1.58(1.54,1.61)	1466.88(1175.13,1784.6)	131.11(103.64,161.19)	4381(5103.02,3595.01)	195.63(157.43,230.75)	1.36(1.32,1.39)	20522.53(16481.17,25017.38)	1737.43(1381.89,2131.16)	60327.47(70407.32,49328.39)	2561.15(2067.46,3026.36)	1.31(1.28,1.35)
Turkey	434.22(312,598.43)	82.07(52.08,124.81)	4895.96(6372.73,3568.57)	290.49(192.4,416.05)	6.05(5.23,6.88)	367.49(267.62,498.97)	70.17(44.75,105.29)	2339.6(3022.88,1707.95)	141.74(94.03,201.5)	3.79(3.11,4.48)	5060.62(3682.41,6878.69)	955.87(618.32,1426.82)	32848.07(42254.83,24059.73)	1955.45(1312.57,2749.07)	3.80(3.15,4.46)
Zambia	36.76(25.37,50.13)	137.92(86.01,207.2)	186.2(265.27,130.17)	235.04(145.58,362)	1.84(1.57,2.11)	39.93(27.68,54.51)	155.66(98.11,233.02)	187.37(265,130.02)	246.69(150.89,377.4)	1.64(1.40,1.87)	555.21(383.45,761.19)	2031.27(1284.56,3028.82)	2621.26(3725.48,1803.24)	3232.48(1985.16,4939.16)	1.61(1.37,1.84)
Iran	136.25(106.6,164.91)	64.23(47.69,81.88)	1756.9(2073.1,1362.39)	164.57(123.75,206.22)	3.32(3.10,3.53)	97.83(78.01,116.84)	47.28(36.06,59.9)	812.92(943.51,641.61)	78.14(59.94,94.1)	1.89(1.72,2.06)	1382.08(1109.01,1651.84)	650.97(501.82,818.36)	11628.2(13453.09,9231.65)	1099.33(852.06,1320.72)	1.99(1.80,2.18)
Timor-Leste	1.41(0.92,1.97)	64.51(37.51,102.09)	12.46(17.53,8.58)	102.39(63.51,156.88)	1.61(1.51,1.72)	1.55(1.03,2.15)	70.68(41.96,111.1)	11.85(16.28,8.3)	102.64(64.32,155.53)	1.28(1.17,1.39)	20.5(13.55,28.89)	947.45(566.2,1487.08)	173.69(243.9,119.7)	1380.26(865.7,2080.34)	1.28(1.18,1.39)
Afghanistan	43.25(25.66,69.53)	60.98(32.24,106.54)	120.37(178.32,77.75)	104.15(57.77,169.79)	1.93(1.72,2.14)	41.1(24.28,66.25)	60.88(31.69,107.9)	96.75(141.96,61.12)	89.13(48.31,146.5)	1.40(1.24,1.55)	603.81(353.62,986.08)	833.95(439.63,1465.02)	1421.89(2096.21,884.92)	1217.25(669.73,1974.43)	1.39(1.23,1.55)
Sudan	48.44(28.89,79.63)	40.78(21.43,71.38)	177.01(255.38,124.89)	81.25(50.38,125.92)	2.36(2.19,2.53)	42.4(24.21,69.94)	37.92(19.24,66.98)	119.37(172.82,83.6)	57.04(34.87,88.67)	1.44(1.29,1.59)	628.71(365.82,1028.04)	520.03(271.23,908.17)	1707.69(2440.85,1194.81)	783.89(489.01,1202.32)	1.46(1.30,1.62)
Equatorial Guinea	1.85(1.26,2.63)	87.74(50.94,140.61)	13.22(19.46,8.36)	212.31(121.63,343.04)	3.29(3.15,3.42)	2.01(1.37,2.85)	99.89(58.3,162.83)	12.18(17.68,7.96)	205.22(118.32,329.4)	2.67(2.55,2.78)	29.26(19.7,41.67)	1333.13(793.82,2130.62)	170.55(250.86,109.28)	2693.97(1554.99,4302.52)	2.61(2.50,2.72)
Colombia	427.12(372.47,484.08)	163.77(133.08,198.09)	2422.49(2923.53,1946.55)	217.35(163.8,279.85)	0.79(0.56,1.02)	347.75(304.84,388.76)	135.92(111.32,162.93)	1490.5(1775.48,1189.91)	129.71(97.39,164.9)	-0.19(-0.39,0.01)	4842.25(4258.41,5454.69)	1850.73(1530.48,2204.67)	20037.37(23897.83,16030.77)	1786.69(1352.19,2256.27)	-0.19(-0.40,0.03)
Morocco	96.48(63.51,136.18)	47.72(28.78,73.8)	529.09(736.8,369.31)	100.41(64.66,150.11)	2.71(2.56,2.86)	83.76(55.03,116.99)	42.43(25.18,66.15)	337.05(467.54,233.59)	66.7(42.68,100.62)	1.75(1.62,1.88)	1185.25(782.13,1659.41)	583.31(354.88,892.42)	4806.3(6714.94,3327.22)	916.25(592.63,1371.73)	1.74(1.61,1.87)
Malawi	32.36(23,43.58)	79.44(50.85,117.32)	147.15(202.13,104.76)	156.52(99.13,235.48)	2.40(2.15,2.65)	34.55(24.62,46.17)	88(55.77,130.3)	150.64(205.38,106.98)	165.34(105.37,245.07)	2.27(2.02,2.52)	502.78(357.88,680.51)	1192.77(759.7,1754.87)	2094.59(2873.81,1488.85)	2179.1(1398.15,3208.23)	2.13(1.90,2.37)
Saudi Arabia	48.79(35.54,65.29)	73.78(46.99,111.36)	169.47(229.25,122.3)	175.54(110.19,265.22)	2.85(2.66,3.05)	36.85(26.54,50.06)	57.24(35.95,86.62)	75.35(103.47,54.53)	80.88(51.12,122.65)	0.98(0.74,1.22)	518.11(376.83,705.37)	779.27(497.21,1161.27)	1099.9(1514.76,794.4)	1140.87(732.16,1713.89)	1.15(0.93,1.36)
Republic of Korea	230.26(172.9,311.15)	50.82(35.55,71.21)	2587.84(3436.18,1680.3)	120.49(77.13,168.6)	2.51(2.21,2.80)	200.93(152.05,272.96)	46.68(32.56,66.03)	1279.03(1675.49,803.46)	59.21(36.27,82.66)	0.27(-0.03,0.57)	2914.84(2208.33,3980.2)	631.13(447,889.31)	17514.42(22824.21,11382.49)	819.27(521.82,1128.86)	0.41(0.14,0.68)
Turkmenistan	25.06(22.16,27.94)	72.15(61.33,83.48)	41.55(51.42,33.02)	71.67(54.75,91.69)	0.05(-0.56,0.66)	23.74(21.07,26.36)	70.16(59.51,80.95)	38.4(47.78,30.76)	65.03(50.5,83.43)	-0.16(-0.75,0.43)	346.06(308.35,384.48)	986.92(841.38,1140.88)	532.56(660.98,429.26)	920.48(719.6,1183.14)	-0.15(-0.73,0.43)
Congo	100.82(68.18,144.52)	89.55(53.04,145.27)	546.03(795.38,357.99)	133.44(77.25,215.96)	1.35(1.10,1.60)	107.03(72.91,152.4)	100.5(59.54,165.54)	564.16(829.37,365.43)	142.67(80.99,235.62)	1.21(0.98,1.43)	1585.46(1070.98,2275.98)	1336.02(809.73,2165.47)	7823.52(11399.88,5096.18)	1873.89(1090.37,3035.98)	1.16(0.94,1.38)
Brunei Darussalam	1.6(1.18,2.13)	118.88(78.56,173.34)	7.24(9.37,5.31)	188.93(127.87,268.63)	2.18(1.90,2.46)	1.45(1.07,1.93)	110.12(72.44,160.69)	5.23(6.82,3.81)	142.51(95.93,203.17)	1.58(1.30,1.85)	20.54(15.17,27.62)	1515.98(1007.49,2186.2)	76.25(99.41,55.79)	1984.42(1351.58,2807.51)	1.51(1.27,1.76)
Liberia	11.56(8.36,15.66)	89.71(58.96,130.61)	31.12(43.22,21.49)	139.53(87.37,209.69)	1.72(1.61,1.84)	12.31(9.02,16.62)	99.33(65.35,145.34)	30.63(42.15,21.23)	141.77(88.33,212.42)	1.42(1.31,1.53)	176.24(128.67,239.88)	1325.09(875.18,1931.94)	422.11(584.31,290.77)	1864.14(1166.78,2784.71)	1.37(1.26,1.48)
Sierra Leone	22.69(16.8,30.78)	78.51(51.25,116.27)	61.51(82.5,44.39)	123.06(78.8,184.47)	1.67(1.60,1.74)	24.2(18.14,32.74)	86.39(56.26,129.01)	61.75(82.95,45.18)	128.4(81.99,193.95)	1.51(1.43,1.59)	341.38(251.55,471.14)	1150.25(755.41,1709.46)	860.14(1173.12,621.79)	1686.06(1085.5,2540.89)	1.48(1.40,1.56)
Venezuela	223.58(196.02,250.68)	141.56(116.17,167.87)	1322.34(1670.25,1018.13)	251.78(183.15,330.61)	1.95(1.80,2.10)	180.11(159.54,199.07)	117.13(97.38,137.15)	892.89(1128.48,695.6)	167.62(123.51,217.61)	1.26(1.13,1.38)	2479.56(2185.57,2748.18)	1569.98(1312.36,1836.78)	12142.17(15261.01,9476.21)	2299.35(1700.44,2982.07)	1.28(1.16,1.40)
Yemen	21.46(11.85,36.95)	34.88(17.95,62.36)	117.42(186.54,68.04)	70.92(39.78,115.11)	2.56(2.42,2.69)	18.81(10.16,32.51)	32.1(15.86,57.4)	85(133.86,48.14)	54.13(29.39,87.42)	1.84(1.72,1.96)	275.18(150.5,468.03)	441.72(224.93,780.48)	1228.95(1916.24,709.68)	739.91(410.73,1182.43)	1.83(1.70,1.97)
India	2343.08(1751.17,3030.11)	49.09(35.99,64.2)	17249.52(21035.7,14114.82)	96.93(78.14,119.77)	2.18(1.93,2.44)	2437.76(1823.62,3164.27)	52.99(38.92,69.78)	16107.76(19640.52,13222.44)	93.03(74.82,114.97)	1.80(1.53,2.07)	34959.92(26227.42,45011.44)	712.62(526.41,932.33)	222072.02(270228.09,182732.98)	1234.76(1000.54,1521.11)	1.75(1.51,1.98)
Cambodia	44.59(30.7,64.17)	75.58(46.07,117.76)	269.27(362.3,192.53)	149.85(93.81,227.31)	2.29(2.18,2.39)	47.42(32.96,67.57)	83.42(51,130.26)	253.27(336.92,183.3)	146.56(92.72,222.66)	1.88(1.78,1.97)	689.59(470.66,1004.28)	1131.53(694.35,1768.21)	3595.74(4841.39,2559.71)	1965.27(1245.32,2962.73)	1.84(1.74,1.93)
Kenya	80.34(51.31,114.47)	80.17(50.37,115.76)	430.73(574.5,318.47)	157(113.04,209.15)	2.62(2.37,2.86)	84.23(53.64,120.43)	86.57(54.22,125.65)	437.23(583.71,321.48)	164.52(118.62,219.55)	2.57(2.33,2.81)	1165.31(750.94,1668.26)	1142.94(720.91,1656.47)	5981.11(8026.03,4422.88)	2142.71(1552.02,2859.54)	2.51(2.27,2.75)
Costa Rica	55.44(47.58,63.28)	181.96(145.65,222.42)	328.59(388.73,266.86)	310.35(233.9,396.52)	1.86(1.67,2.06)	36.69(31.78,41.04)	122.06(98.45,147.49)	183.24(213.45,148.15)	166.45(127.22,208.79)	1.12(0.91,1.33)	507.35(439.15,570.59)	1666.86(1360.43,2007.61)	2434.81(2834.7,1987.86)	2274.74(1755.38,2841.27)	1.12(0.93,1.31)
Malaysia	162.7(111.54,227.44)	119.18(72.88,180.91)	896.14(1158.69,671.24)	229.27(152.6,325.69)	2.25(2.00,2.50)	162.14(110.77,226.16)	118.7(72.35,180.44)	729.46(937.91,549.65)	195.58(129.04,279.79)	1.76(1.54,1.99)	2241.01(1562.38,3126.67)	1637.18(1017.23,2460.45)	10147.57(13042.13,7627.11)	2575.07(1718.34,3662.99)	1.56(1.34,1.78)
Botswana	9.7(6.61,13.24)	154.3(93.42,236.22)	46.84(61.66,34.42)	234.29(148.67,349.9)	1.70(1.44,1.97)	9.98(6.83,13.62)	167(100.73,256.1)	45.87(60.7,33.79)	234.68(148.58,352.16)	1.44(1.19,1.70)	142.73(97.64,196.4)	2186.54(1327.26,3324.61)	621.3(823.62,457.41)	3078.42(1965.75,4589.69)	1.44(1.18,1.69)
Namibia	9.26(6.62,12.38)	123(79.43,183.07)	46.99(64.47,33.03)	223.15(142.76,331.81)	1.98(1.91,2.04)	9.59(6.92,12.77)	132.9(85.01,198.29)	43.85(59.48,31.08)	215.64(138.27,322.67)	1.60(1.50,1.70)	137.59(97.6,183.45)	1766.92(1146.27,2604.28)	625.59(862.64,440.5)	2923.39(1893.29,4346.66)	1.68(1.59,1.77)
Viet Nam	417.4(300.02,564.34)	54.02(34.26,80.87)	1704.45(2219.88,1234.54)	98.69(63.1,147.1)	1.86(1.77,1.95)	423.29(309.04,565.8)	55.29(35.26,83.16)	1417.78(1826.18,1042.03)	82.16(52.36,122.14)	1.18(1.09,1.27)	5738.52(4174.18,7665.75)	737.93(478.9,1093.87)	18787.32(24512.06,13710)	1090.39(704.4,1605.22)	1.18(1.09,1.26)
Panama	39.62(34.51,45.82)	161.02(127.31,198.24)	229.5(282.67,172.69)	262.83(190,343.75)	1.53(1.35,1.72)	26.97(23.34,30.48)	110.46(88.32,134.26)	123.78(149.79,92.72)	136.77(98.8,176.1)	0.81(0.64,0.97)	369.8(323.59,420.91)	1498.85(1209.88,1810.52)	1647.59(2003.51,1255.57)	1868.58(1369.06,2405.5)	0.76(0.59,0.93)
Lesotho	19.49(13.35,28.37)	119.42(72.3,191.41)	39.69(60.34,25.47)	238.04(141.75,378.82)	2.80(2.47,3.13)	20.8(14.16,30.72)	130.46(77.68,212.68)	40.51(60.41,26.14)	252.36(151.83,395.09)	2.78(2.43,3.13)	285.28(195.24,419.8)	1718.18(1037.26,2760.79)	581.52(883.45,374.56)	3386.57(2035.7,5336.79)	2.78(2.44,3.12)
Iraq	96.47(71.16,134.82)	77.19(49.79,118.06)	622.04(829.26,466.2)	211.34(137.49,310.75)	3.43(3.19,3.67)	77.35(57.09,106.73)	61.08(39.15,93.74)	319.43(424.6,233.18)	113.88(73.93,166.9)	1.96(1.80,2.12)	1063.72(790.91,1480.72)	852.04(557.38,1295.25)	4616.48(6109.97,3440.98)	1578.81(1042.26,2295.33)	2.00(1.83,2.16)
Gambia	2.45(1.73,3.3)	53.75(35.37,78.35)	12.49(17.86,8.38)	84.76(52.59,129.08)	1.50(1.46,1.55)	2.5(1.77,3.35)	56.88(37.23,82.35)	12.19(17.38,8.15)	84.68(51.26,129.27)	1.31(1.26,1.36)	36.12(25.4,48.68)	774.39(509.6,1116.73)	169.83(243.04,114.03)	1142.41(695.89,1736.62)	1.29(1.25,1.34)
Qatar	1.93(1.41,2.59)	348.18(226.37,520.98)	30.29(41.77,21.07)	719.58(453.61,1090.71)	2.74(2.24,3.25)	1.25(0.91,1.7)	234.83(152.1,346.31)	10.25(13.91,7.31)	256.99(161.36,384.38)	0.34(-0.19,0.86)	17.7(13.09,23.67)	3223.42(2102.06,4734.67)	155.84(213.34,110.97)	3754.58(2405.61,5569.53)	0.63(0.12,1.13)
Guatemala	30.85(27.61,34.29)	80.83(67.83,95.37)	206.05(240.62,173.86)	111.2(88.52,136.74)	0.75(0.44,1.06)	29.6(26.63,32.46)	82.08(69.48,95.56)	161(185.87,137.35)	89.3(72.26,108.01)	0.03(-0.26,0.32)	405.73(363.21,449.52)	1045.16(884.63,1221.1)	2183.23(2537.03,1858.92)	1182.61(960.31,1436.34)	0.18(-0.08,0.45)
Bangladesh	130.84(76.93,206.07)	24.43(13.19,40.91)	602.47(1049.56,388.85)	31.45(17.47,56.45)	0.57(0.38,0.77)	140.64(82.18,218.54)	27(14.42,44.62)	589.82(993.12,387.63)	31.82(17.85,55.62)	0.28(0.07,0.50)	1954.41(1142.44,3047)	357.14(192.01,588.27)	8120.55(13811.15,5227.52)	416.17(232.29,730.91)	0.28(0.09,0.46)
Nepal	45.97(26.52,69.93)	50(26,83.5)	255.98(396.01,172.22)	79.34(47.1,131.12)	1.56(1.37,1.75)	49.84(28.78,75.95)	55.69(28.55,92.91)	248.56(382.82,168.23)	79.9(47.51,131.93)	1.24(1.05,1.43)	694.95(398.8,1067.4)	738.08(386.82,1219.7)	3463.52(5376.17,2328.69)	1051.72(629.99,1728.44)	1.20(1.02,1.39)
Mozambique	88.67(64.06,118.51)	138.17(86.95,206.19)	272.59(387.31,178.82)	209.36(123.55,329.38)	1.67(1.51,1.83)	97.15(69.85,129.4)	157.69(99.18,235.01)	288.78(410.67,189.4)	229.78(134.41,358.13)	1.58(1.41,1.75)	1352.24(968.39,1825.29)	2041.73(1291.04,3032)	3952.4(5639.73,2574.69)	2964.43(1742.29,4592.25)	1.54(1.38,1.71)
Congo	15.29(10,22.21)	139.12(83.44,219.25)	56.61(78.45,39.17)	207.78(126.8,315.68)	1.30(1.17,1.42)	16.1(10.64,22.88)	155.93(93.8,245.23)	55.6(76.53,38.92)	215.1(130.87,326.92)	1.03(0.92,1.14)	239.29(156.02,348.04)	2066.66(1245.99,3242.05)	791.08(1108.98,544.72)	2828.54(1738.14,4282.78)	0.99(0.89,1.10)
Angola	25.13(16.88,35.09)	79.79(45.87,127.08)	162.51(230.06,108.43)	137.03(79.75,216.02)	1.77(1.68,1.85)	27.33(18.36,38.17)	90.37(51.36,145.55)	163.86(232.49,108.84)	144.74(83.92,228.58)	1.54(1.48,1.61)	394.24(266.77,556.7)	1205.94(705.05,1902.95)	2318.92(3290.94,1524.97)	1902.38(1120.02,2970.19)	1.49(1.43,1.56)
South Africa	588.09(420.45,763.52)	166.26(116.37,221.78)	2143.7(2435.3,1765.39)	269.41(215.53,317.38)	1.65(1.49,1.81)	612.54(439.33,789.61)	174.8(122.9,232.77)	2005(2272.66,1650.42)	257.83(206.22,302.52)	1.31(1.10,1.51)	7795.49(5594.56,10072.4)	2200.42(1543.71,2926.83)	26491.88(29902.21,21922.97)	3317.13(2659.21,3886.42)	1.39(1.19,1.59)
China	8524.1(6867.41,10276.06)	76.45(60.71,93.32)	41474.03(52030.47,31526.18)	110.25(83.61,140.07)	0.88(0.71,1.05)	7502.93(6075.4,9049.64)	71.6(57.02,87.55)	22962.33(28741.6,17648.3)	62.42(47.21,79.17)	-0.99(-1.24,-0.75)	109405.74(88914.65,131500.49)	961.97(767.76,1172.92)	323701.23(405430.29,250422.86)	863.9(658.09,1099.19)	-0.84(-1.06,-0.62)
Sri Lanka	121.14(93.11,155.32)	92.69(62.53,133.15)	654.14(899.32,443.59)	130.33(80.7,198.36)	1.31(1.19,1.42)	117.78(91.13,150.31)	94.34(64.24,135.02)	497.9(677.29,337.36)	102.16(62.6,153.78)	0.43(0.32,0.54)	1641.24(1279.93,2111.14)	1231.8(845.6,1753.95)	6932.53(9523.15,4738.04)	1375.99(850.26,2062.61)	0.51(0.40,0.61)
Jamaica	96.52(81.9,112.15)	234.48(186.16,288.9)	230.74(290.79,178.05)	363.78(263.09,485.54)	1.30(1.02,1.57)	79.24(67.89,90.96)	193.13(153.39,236.61)	177.37(221.25,137.28)	259.99(190.27,341.6)	0.86(0.60,1.13)	1041.32(894.06,1200.6)	2529.31(2025.96,3088.42)	2240.56(2827.44,1731.17)	3503.41(2578.38,4588.65)	0.94(0.67,1.21)
Nigeria	865.38(658.55,1107.32)	133.6(99.41,172.05)	2475.53(3117.07,1907.51)	235.55(178.13,299.57)	1.98(1.89,2.06)	928.45(705.6,1182.24)	147.44(109.7,189.83)	2466.29(3097.16,1915.48)	241.52(183.09,306.31)	1.73(1.67,1.80)	12919.89(9777.2,16474.04)	1948.93(1454.3,2508.33)	33764.42(42505.83,26319.46)	3161.35(2402.33,4024.5)	1.69(1.63,1.76)
Democratic People's Republic of Korea	160.34(102.32,221.39)	63.7(37.07,97.5)	621.62(895.14,418.08)	77(45.78,121.89)	0.79(0.67,0.92)	155.04(97.98,210.26)	63.32(36.42,96.57)	520.26(755.45,355.76)	66.4(39.54,105.8)	0.31(0.20,0.42)	2187.4(1384.6,2987.75)	857.06(501.44,1303.68)	7318.83(10587.67,5000.5)	901.56(542.67,1424.65)	0.33(0.21,0.44)
El Salvador	40.81(32.7,52.48)	77.62(57.27,105.84)	227.54(294.49,168.42)	161.55(111.25,223.92)	2.45(2.21,2.69)	37.12(29.86,48.47)	70(51.53,96.04)	157.23(203.72,119.54)	107.97(75.49,149.47)	1.51(1.37,1.64)	497.58(398.66,642.81)	946.13(703.18,1289.91)	2082.25(2700.84,1578.1)	1471.01(1032.1,2033.19)	1.52(1.38,1.67)
Mauritania	15.59(10.94,21.54)	106.46(65.79,158.38)	48.5(67.05,33.39)	176.03(107.12,270.89)	1.50(1.40,1.60)	16.39(11.6,22.32)	116.1(70.8,170.43)	45.02(61.4,31.03)	168.96(104.03,256.55)	1.11(1.03,1.18)	232.15(162.81,317.73)	1544.39(951.83,2258.15)	615.5(843.89,422.76)	2209.99(1367.51,3339.88)	1.04(0.97,1.12)
South Sudan	31.41(21.51,43.63)	108.76(66.85,166.49)	48.49(66.54,34.08)	141.66(86.85,215.27)	0.90(0.83,0.97)	33.79(23.4,46.7)	120.77(74.06,186.28)	50.36(68.26,35.58)	151.65(93.52,230.6)	0.79(0.73,0.86)	473.41(327.77,658.04)	1599.74(988.92,2449.81)	694.39(952.55,485.99)	1988.86(1226.96,3002.69)	0.75(0.67,0.82)
Togo	12.9(9.55,17.09)	91.03(58.96,134)	67.51(94.6,47.65)	145.2(90.39,219.24)	1.54(1.49,1.60)	13.52(10.17,17.77)	98.56(64.67,144.99)	65.74(91.18,46.95)	149.15(92.61,224.45)	1.39(1.35,1.43)	190.47(142.04,252.81)	1313.72(868.19,1923.9)	934.28(1311.22,656.16)	1952.56(1216,2937.05)	1.33(1.29,1.38)
Côte d'Ivoire	40.37(30.38,52.99)	127.37(82.97,185.28)	202.68(267.68,149.18)	175.5(113.82,260.07)	1.15(1.04,1.26)	42.8(32.06,56.12)	139.16(90.89,202.26)	201.13(264.26,149.03)	178.86(116.46,260.91)	0.91(0.78,1.04)	605.77(452.34,799.8)	1863.78(1223.27,2696.3)	2815.93(3737.55,2065.88)	2401.58(1575.31,3492.5)	0.94(0.81,1.07)
Solomon Islands	0.97(0.61,1.43)	115.53(68.39,182.13)	5.69(8.47,3.59)	166.25(101.69,256.12)	1.13(1.09,1.18)	1.03(0.64,1.49)	128.05(75,200.57)	5.77(8.52,3.68)	175.89(108.52,268.76)	1.02(0.98,1.05)	14.73(9.18,21.5)	1685.62(996.17,2637.76)	80.55(119.75,51.38)	2292.33(1410.58,3508.2)	0.99(0.95,1.02)
Mauritius	14.39(12.7,16.31)	121.9(100.53,144.69)	73.7(83.53,63.63)	221.85(179.26,267.77)	1.34(1.03,1.65)	12.93(11.52,14.53)	112.89(93.39,132.98)	60.67(68.05,52.48)	181.81(148.66,216.24)	1.01(0.70,1.32)	183.15(162.73,207.22)	1535.6(1277.42,1817.03)	815.02(916.27,704.8)	2449.22(2016.05,2908.1)	0.98(0.68,1.29)
Syrian Arab Republic	45.85(32.22,62.87)	79.27(52.81,115.51)	288.14(388.75,209.62)	199.17(133.47,281.66)	3.02(2.73,3.32)	36.52(25.71,49.95)	63.98(42.46,92.49)	129.68(172.05,95.8)	103.96(72.03,144.3)	1.56(1.33,1.80)	498.33(353.77,674.85)	858.7(579.05,1241.98)	1959.8(2619.19,1416.95)	1405.65(970.95,1942.67)	1.56(1.35,1.76)
American Samoa	0.59(0.45,0.75)	259.23(170.97,372.34)	2.44(3.35,1.77)	394.9(253.64,596.7)	1.62(1.53,1.70)	0.57(0.44,0.73)	262.46(175.8,376.73)	2.27(3.05,1.67)	377.4(243.86,567.03)	1.50(1.39,1.62)	7.91(6.04,10.13)	3419.7(2298.68,4872.58)	30.49(41.21,22.32)	4880.9(3179.56,7314.11)	1.46(1.35,1.58)
Lebanon	77.92(55.42,106.45)	253.12(162.69,382.75)	692.73(903.56,510.48)	512.2(332.98,744.25)	2.70(2.40,3.00)	54.69(39.56,73.73)	182.05(115.92,272.97)	300.02(389.61,220.05)	218.72(144.27,316.13)	0.82(0.60,1.05)	752.34(545.33,1030.1)	2451.99(1573.71,3674.74)	4142.85(5360.88,3076.27)	3050.17(2048.6,4395.76)	0.95(0.72,1.19)
Sao Tome and Principe	1.17(0.87,1.49)	99.16(64.89,144.24)	2.66(3.59,1.87)	173.72(105.55,263.7)	1.96(1.91,2.01)	1.23(0.92,1.56)	105.02(68.08,152.8)	2.47(3.32,1.75)	166.41(101.03,254.94)	1.64(1.59,1.69)	16.27(12.21,20.91)	1383.9(906.45,2006)	33.38(45.03,23.29)	2166.59(1329.09,3306.21)	1.58(1.53,1.63)
Bhutan	1.2(0.73,1.81)	47.39(26.48,78.29)	7.92(12.39,5.3)	81.82(48.93,135.07)	1.81(1.74,1.88)	1.29(0.79,1.94)	52.2(28.64,86.07)	7.61(11.79,5.15)	79.75(47.05,130.38)	1.40(1.34,1.45)	18.06(11.08,27.03)	699.13(389.68,1136.17)	102.58(158.88,69.25)	1055.41(629.56,1715.82)	1.35(1.29,1.40)
Senegal	34.84(25.84,46.02)	87.5(56.99,128.67)	162.27(220.19,115.96)	153.69(96,230.46)	1.87(1.83,1.91)	36.75(27.73,48.34)	95.02(62.08,140.71)	160.76(212.8,115.79)	157.01(97.89,234.62)	1.69(1.65,1.73)	514.39(381.75,674.57)	1265.71(834.9,1860.8)	2207.29(3000.63,1583.44)	2060.22(1294.66,3064.41)	1.64(1.59,1.68)
Nicaragua	14.15(10.36,19.58)	56.4(38.62,80.91)	82.76(113.52,58.01)	96.22(64.05,139.68)	2.14(1.80,2.48)	12.31(9.13,17.33)	49.15(33.23,71.62)	56.62(76.91,39.64)	66.83(43.53,96.08)	1.43(1.09,1.78)	165.14(121.33,231.01)	656.84(450.25,949.67)	784.18(1075.98,555.29)	916.18(606.74,1307.53)	1.46(1.13,1.80)
Trinidad and Tobago	41.87(37.07,47.38)	282.75(234.63,337.26)	115.17(144.59,89.97)	314.27(233.6,409.09)	0.25(0.10,0.40)	36.31(32.41,40.93)	261.6(218.87,310.24)	88.12(108.85,68.83)	239.4(179.94,305.66)	-0.36(-0.49,-0.23)	492.89(437.04,557.98)	3313.06(2766.23,3926.28)	1162.94(1437.36,906.78)	3159.92(2383.42,4042.72)	-0.34(-0.49,-0.19)
Egypt	163.19(122.99,246.89)	78.05(52.98,122.16)	1445.9(1908.63,1101.53)	334.05(237.17,458.33)	6.16(5.42,6.90)	133.92(100.66,207.76)	68.73(46.5,110.61)	746.69(973.22,583.45)	199.83(142.21,276.76)	5.00(4.25,5.76)	1926.17(1446.63,2996.57)	911.76(625.19,1455.86)	11473.47(14943.73,8899.45)	2697.14(1939.8,3714.91)	4.93(4.20,5.65)
Chile	372.34(322.27,423.71)	200.85(162.78,242.54)	1304.73(1525,1051.94)	227.82(173.75,284.23)	0.48(0.32,0.64)	334.83(288.53,378.87)	187.86(152.57,226.42)	906.35(1045.1,736.85)	156.75(120.09,193.23)	-0.51(-0.66,-0.35)	4581.5(3972.6,5209.35)	2460.37(2016.19,2948.26)	11894.18(13744.87,9756.12)	2082.12(1615.17,2560.73)	-0.51(-0.65,-0.38)
Philippines	554.4(456.75,667.79)	176.72(138.3,221.53)	1948.2(2498.9,1590.76)	162.3(130.09,210)	-0.26(-0.44,-0.08)	566.57(464.81,682.89)	195.15(152.66,242.84)	1842(2353.62,1506.34)	158.03(126.37,203.92)	-0.58(-0.76,-0.40)	7715.62(6406.88,9208.71)	2362.6(1880.08,2922.41)	25220.1(32262.29,20584.61)	2083.22(1671.64,2687.31)	-0.37(-0.54,-0.21)
Antigua and Barbuda	4.58(3.95,5.26)	314.64(254.87,381.72)	9.04(10.34,7.88)	503.09(412.31,607.14)	1.57(1.32,1.82)	3.79(3.29,4.33)	258.04(210.02,309.95)	6.16(6.96,5.43)	349.94(291.65,417.31)	1.09(0.86,1.32)	48.81(42.25,56.24)	3371.27(2747.71,4046.29)	83.41(94.71,73.42)	4646.35(3884.67,5553.42)	1.09(0.86,1.33)
Lao People's Democratic Republic	18.35(11.88,27.48)	76.99(45.68,122.16)	73.45(101.26,50.96)	126.02(79.51,191.28)	1.66(1.64,1.69)	19.74(13.02,29.03)	86.35(51.04,135.29)	72.44(98.43,51.04)	127.33(80.97,191.03)	1.31(1.28,1.34)	290.15(190.95,432.18)	1170.07(698.37,1827.58)	1008.65(1386.27,700.88)	1707.91(1095.82,2554.51)	1.28(1.25,1.32)
Cameroon	56.2(38.44,76.76)	112.71(70.66,167.61)	236.64(332.8,161.09)	160.99(98.36,247.93)	1.12(1.08,1.16)	59.18(41.16,80.17)	122.1(77.62,183.02)	234.09(324.2,161.63)	165.2(100.95,252.49)	0.96(0.92,0.99)	827.27(574.07,1129.55)	1626.33(1036.87,2436.33)	3232.12(4544.5,2232.77)	2162.4(1326.04,3304.13)	0.90(0.86,0.93)
Comoros	2.55(1.78,3.44)	123.24(77.01,184.81)	14.24(20.42,9.62)	208.6(126.89,324.23)	1.72(1.65,1.78)	2.73(1.93,3.66)	137.04(85.85,205.23)	14.63(21,9.94)	221.54(135.46,342.61)	1.55(1.50,1.61)	38.58(26.93,51.95)	1810.52(1143.75,2710.34)	199.86(285.27,134.36)	2874.27(1774.44,4427.11)	1.49(1.44,1.55)
Thailand	395.2(268.89,524.98)	78.01(49.09,114.41)	3213.91(4188.83,2227.97)	147.99(96.17,213.07)	2.11(1.90,2.32)	378.01(259.63,499.04)	75.61(47.19,110.27)	2498.54(3233.46,1757.87)	113.11(73.04,161.38)	1.32(1.12,1.52)	5218.97(3600.27,6894.87)	1020.91(650.02,1466.66)	33501.82(43936.82,23729.49)	1543.75(1012.33,2183.96)	1.35(1.16,1.53)
Belize	2.07(1.79,2.36)	117.95(95.45,143.85)	6.72(7.76,5.66)	168.6(134.25,206.86)	1.38(0.98,1.79)	1.78(1.55,2.02)	100.66(81.61,123.12)	5.37(6.13,4.52)	132.82(106.34,161.18)	1.06(0.60,1.52)	24.16(21.04,27.4)	1375.66(1122.35,1678.18)	70.5(80.95,59.67)	1765.13(1420.67,2137.87)	1.02(0.59,1.45)
Algeria	117.57(83.69,158.53)	110.61(68.62,168.64)	678.77(904.77,491.41)	163.16(102.9,246.48)	2.80(2.30,3.30)	89.37(62.4,120.55)	97.28(59.87,148.37)	362.6(480.5,259.96)	100.93(64.23,151.64)	1.76(1.23,2.30)	1302.15(918.5,1748.48)	1203.25(751.66,1822.49)	4911.31(6504.47,3528.15)	1233.37(788.23,1846.52)	1.51(1.04,1.99)
Mongolia	7.64(5.02,11.56)	38.86(24.98,59.3)	21.68(30.88,14.54)	69.83(45.82,100.9)	1.76(1.65,1.87)	7.91(5.16,12)	41.19(26.3,63.18)	20.17(28.57,13.36)	66.07(43.15,96.02)	1.34(1.24,1.45)	115.2(75.76,174.82)	578.04(374.33,879.4)	286.24(404.74,190.9)	918.49(604.02,1324.83)	1.32(1.21,1.42)
Guinea	33.12(22.06,45.67)	77.26(46.78,118.2)	81.38(111.65,58.37)	113.98(72.3,170.16)	1.33(1.27,1.38)	35.69(23.94,49.2)	85.05(51.27,128.74)	84.52(115.9,60.93)	119.98(76.04,178.74)	1.20(1.14,1.26)	504.76(340.53,698.97)	1156.38(707,1742.68)	1171.21(1627.33,828.62)	1625.83(1032.34,2411.05)	1.17(1.12,1.23)
Tunisia	72.28(51.02,97.55)	116.46(76.8,169.86)	448.56(642.14,293.18)	204.46(123.26,317.23)	1.82(1.73,1.90)	49.64(35.12,66.67)	85.64(55.94,125.79)	216.28(299.8,142.8)	99.71(59.91,153.75)	0.40(0.31,0.50)	730.38(517.75,986.83)	1178.75(783.76,1715.11)	3062.39(4285.55,2012.9)	1400.3(854.12,2140.66)	0.51(0.42,0.59)
Libya	27.12(18.6,37.38)	105.16(64.4,160.07)	140.11(190.33,97.4)	215.29(133.17,325.06)	2.88(2.52,3.24)	20.5(13.85,28.8)	79.39(47.5,122.37)	80.16(109.74,55.83)	124.23(77.13,189.11)	1.84(1.59,2.08)	286.58(194.46,401.32)	1108.91(676.54,1684.32)	1137.73(1563.23,780.68)	1747.95(1095.25,2636.45)	1.83(1.60,2.06)
Chad	27.59(18.06,39.86)	65.87(39.35,104.05)	60.62(83.58,42.83)	102.88(64.61,155.94)	1.62(1.56,1.68)	29.78(19.7,42.74)	73.08(43.32,115.65)	63.21(86.95,44.52)	111.01(69.01,168.34)	1.52(1.45,1.59)	417.54(276.3,603.02)	975.22(586.72,1525.75)	883.03(1223.07,616.44)	1466.92(915.83,2217.9)	1.49(1.42,1.55)
Ethiopia	210.43(127.04,313.36)	140.87(83.64,210.58)	1083.78(1384.24,806.54)	205.12(144.09,275.71)	1.22(1.07,1.37)	231.34(141.08,343.17)	163.38(98.03,243.32)	1116.12(1425.71,830.36)	218.69(154.06,293.59)	0.95(0.82,1.07)	3374.71(2039.8,5045.62)	2144.61(1277.23,3203.27)	15120.71(19202.88,11284.56)	2813.94(1993.44,3761.87)	0.86(0.74,0.99)
United Republic of Tanzania	184.1(127.49,249.34)	150.84(97.73,222.51)	713.87(990.84,488.88)	208.43(130.46,314.26)	1.00(0.91,1.10)	195.24(137.15,264.2)	167.97(109.03,248.7)	735.93(1021.11,505.57)	220.69(136.95,332.07)	0.86(0.77,0.94)	2746.73(1913.17,3745.56)	2174.61(1422.93,3211.24)	9819(13761.93,6657.71)	2834.13(1777.63,4249.77)	0.84(0.75,0.92)
Peru	237.07(181.07,305.48)	122.46(86,167.08)	1043.14(1513.01,698.62)	166.76(106.65,252.05)	0.74(0.50,0.98)	234.83(180.91,302.61)	121.84(86.16,166.93)	781.3(1124.31,529.39)	122.35(78.94,183.47)	-0.30(-0.53,-0.06)	3086.73(2380.29,3963.12)	1595.13(1133.81,2176)	10297.98(14695.28,7034.57)	1642.96(1069.29,2446.74)	-0.21(-0.43,0.02)
Cabo Verde	6.4(4.72,8.25)	116.17(75.87,169.7)	17.93(24.98,11.79)	200.02(118.06,310.55)	2.13(1.86,2.40)	6.39(4.74,8.17)	117.51(76.5,171.67)	16.44(23.06,10.86)	176.79(103.38,274.45)	1.63(1.40,1.87)	84.29(62.17,108.89)	1519.37(997.94,2213.21)	199.34(278.74,132.47)	2242.88(1324.46,3465.42)	1.58(1.34,1.82)
Guinea-Bissau	3.61(2.5,5.05)	90.23(56.54,136.48)	10.49(14.46,7.22)	145.92(89.43,221.27)	1.71(1.67,1.75)	3.91(2.75,5.42)	101.87(63.59,154.85)	10.79(14.84,7.54)	158.1(97.21,237.51)	1.59(1.54,1.63)	56.85(38.98,79.63)	1366.31(855.3,2069.24)	154.87(214.67,105.43)	2080.62(1289.02,3113.41)	1.50(1.47,1.54)
Palestine	24.75(18.1,32.87)	187.6(119.85,274.5)	126.49(161.58,95.84)	371.12(252.92,522.64)	2.50(2.35,2.66)	18.31(13.64,24.3)	141.97(91.88,210.18)	62.42(78.73,47.45)	192.34(131.2,269)	1.24(1.09,1.38)	253.68(187.3,338.48)	1923.78(1255.6,2833.74)	906.93(1147.09,688.55)	2689.64(1858.67,3728.24)	1.35(1.21,1.49)
Madagascar	60.33(44.03,78.37)	111.48(73.22,162.82)	132.32(183.42,89.71)	142.42(87.25,215.55)	0.80(0.61,0.98)	65.47(47.94,84.2)	124.13(81.77,181.67)	136.92(190.97,93.7)	153.65(94.82,232.88)	0.71(0.52,0.89)	905.01(658.92,1176.81)	1641.98(1088.3,2389.38)	1902.68(2651.68,1296.07)	1998.54(1237.09,3019.74)	0.64(0.46,0.83)
Saint Lucia	5.1(4.49,5.76)	305.66(253.74,365.26)	15.63(18.58,12.78)	321.98(249,402.38)	-0.54(-0.84,-0.25)	4.6(4.08,5.14)	289.14(242.45,341.81)	12.68(15.04,10.41)	258.58(202.81,319.18)	-1.13(-1.46,-0.80)	59.76(52.83,67.26)	3557.26(2971.19,4217)	158.38(188.75,130.3)	3268.07(2558.81,4050.79)	-0.96(-1.28,-0.64)
Ecuador	99.3(86.54,112.96)	118.27(96.15,144.45)	534.06(665.35,420.39)	171.8(127.8,225.88)	1.51(1.12,1.90)	95.57(83.74,107.99)	117.1(95.53,141.94)	437.45(538.88,349.87)	143.25(107.66,186.86)	1.02(0.65,1.40)	1265.75(1110,1438.26)	1504.09(1229.67,1820.62)	5722.39(7077.58,4556.34)	1843.87(1381.44,2408.45)	1.01(0.63,1.40)
Cook Islands	0.61(0.45,0.82)	368.85(246.63,533.28)	2.53(3.36,1.86)	487.12(316.66,702.07)	0.81(0.74,0.88)	0.58(0.44,0.77)	363.57(244.24,524.3)	1.98(2.61,1.48)	387.48(252.55,556.43)	0.19(0.12,0.25)	7.82(5.8,10.52)	4677.65(3172.78,6710.85)	25.74(34.26,18.83)	4968.55(3256.94,7073.07)	0.17(0.10,0.23)
Grenada	5.01(4.23,5.87)	234.41(182.74,296.68)	8.68(10.03,7.36)	398.69(309.83,497.29)	2.13(1.86,2.41)	4.7(4.01,5.5)	216.82(169.38,271.99)	6.71(7.61,5.75)	313.29(245.42,385.12)	1.75(1.44,2.07)	59.68(50.81,69.81)	2805.36(2202.91,3506.68)	91.73(105.47,78.23)	4176.65(3293.5,5131.95)	1.76(1.45,2.06)
Eritrea	9.27(6.43,13.04)	116.61(73.4,177.54)	63.19(87.64,43.67)	211.01(130.42,321.36)	1.91(1.79,2.03)	10.01(6.99,14.03)	132.29(83.42,199.73)	65.72(91.53,45.49)	231.92(144.33,355.12)	1.82(1.69,1.95)	146.13(101.31,205.13)	1758(1115.7,2651.45)	929.7(1302.47,643.05)	3000.26(1875.61,4582.23)	1.73(1.61,1.85)
Dominica	4.85(3.55,6.49)	330.43(211.3,483.95)	6.98(8.82,5.36)	400.34(265.84,575.02)	0.77(0.66,0.88)	4.16(3.06,5.45)	291.6(187.63,422.28)	5.71(7.18,4.42)	326.81(217.62,465.91)	0.54(0.44,0.64)	57.02(41.28,75.96)	3860.7(2468.69,5577.2)	74.47(94.12,57.42)	4280.94(2857.04,6100.05)	0.52(0.41,0.64)
Seychelles	1.53(1.19,2.03)	114.7(76.41,167.09)	4.35(5.42,3.32)	218.37(146.92,311.99)	2.33(1.93,2.73)	1.52(1.2,2)	114.29(76.68,165.7)	3.84(4.77,2.96)	193.05(129.9,274.93)	1.90(1.53,2.27)	20.4(15.93,26.9)	1529.45(1039.45,2203.82)	49.99(62.39,38.57)	2517.79(1714.03,3556.45)	1.88(1.50,2.25)
Brazil	2198.6(1941.89,2355.93)	164.61(143.05,180.59)	9456.99(10419.27,7914.72)	190.64(156.43,214.78)	0.37(0.27,0.47)	2023.9(1790.97,2174.25)	157.08(136.07,172.46)	7621.72(8396.7,6292.06)	152.27(124.36,171.26)	-0.15(-0.22,-0.07)	28053.84(24991.91,30061.28)	2074.98(1818.99,2265.73)	100054.28(109932.16,84121.92)	2014.41(1675.78,2253.57)	-0.17(-0.25,-0.10)
Tokelau	0.05(0.03,0.07)	212.34(132.55,322.02)	0.09(0.12,0.06)	286.3(173.28,435.86)	0.95(0.90,1.00)	0.05(0.04,0.07)	226.14(142.9,338.91)	0.08(0.11,0.06)	269.64(164.11,412.42)	0.58(0.54,0.63)	0.68(0.48,0.92)	2946.27(1868.49,4413.42)	1.1(1.51,0.76)	3504.24(2148.4,5335.87)	0.58(0.53,0.62)
Samoa	1.84(1.36,2.38)	154.14(99.14,227.46)	4.36(6.06,2.94)	200.45(122.08,304.29)	0.78(0.73,0.83)	1.85(1.36,2.38)	156.87(100.74,231.08)	4(5.44,2.72)	187.49(113.74,281.17)	0.56(0.50,0.62)	25(18.54,32.56)	2084.96(1356.25,3044.11)	54.71(75.28,37.05)	2494.69(1525.69,3724.88)	0.57(0.51,0.62)
Gabon	12.67(8.79,17.68)	145.3(87.38,227.43)	31.72(43.18,21.52)	230.03(140.75,343.51)	1.36(1.26,1.45)	13.53(9.52,18.85)	159.27(94.97,250.18)	30.52(41.71,20.88)	228.49(138.97,342.03)	1.04(0.93,1.14)	185.54(130.17,257.82)	2091.28(1263.79,3247.05)	415.26(563.86,282.26)	2980.69(1818.81,4424.88)	1.02(0.92,1.12)
Benin	23.43(17.36,30.53)	79.76(52.26,116.69)	87.63(113.2,64.88)	119.71(78.25,178.66)	1.42(1.35,1.48)	25.3(18.91,32.97)	87.81(57.3,127.57)	88.83(114.53,66.1)	124.62(81.52,186.42)	1.24(1.18,1.30)	348.13(257.04,452.52)	1166.41(765.02,1687.94)	1204.88(1585.63,893.51)	1624.21(1065.95,2431.79)	1.18(1.12,1.24)
Bahrain	4.44(3.32,5.92)	307.82(207.39,445.34)	34.07(44.99,25.21)	654.81(427.27,952.47)	2.39(2.07,2.71)	3.01(2.29,3.93)	227.82(153.25,331.68)	14.29(18.37,10.82)	285.88(186.04,417.51)	0.57(0.24,0.90)	45.45(34.45,60.05)	3144.25(2139.14,4538.01)	209.49(270.46,157.26)	4085.35(2685.32,5907.11)	0.62(0.31,0.92)
Indonesia	861.36(578.57,1232.5)	78.81(51.07,114.48)	3831.29(5653.39,2602.53)	140.87(92.55,209.66)	1.73(1.61,1.85)	899.32(610.66,1276.68)	84.32(55.05,122.07)	3523.29(5195.58,2391.64)	135.2(88.71,200.92)	1.40(1.27,1.52)	12618.15(8597.08,18034.1)	1136.78(740.91,1651.67)	49742.72(73525.2,33800.19)	1797.75(1183.56,2677.41)	1.36(1.24,1.47)
Bolivia (Plurinational State of)	62.59(39.88,93.29)	133.68(76.96,213.96)	287.01(436.71,177.33)	205.41(117.7,332.94)	1.40(1.36,1.44)	64.22(41.91,95.39)	141.93(82.85,229.41)	254.09(380.25,160.86)	188.65(109.86,302.4)	0.93(0.89,0.97)	901.65(574.12,1362.2)	1887.19(1094.99,3069.45)	3544.66(5389.71,2195.46)	2510.88(1447.07,4035.04)	0.92(0.88,0.95)
Rwanda	42.02(27.84,58.79)	145.51(88.23,223.28)	167.85(231.93,117.88)	211.96(132.5,321.65)	1.10(0.94,1.26)	46.23(31,64.29)	166.37(101.68,253.18)	171.81(240.66,120.76)	225.17(142.1,342.67)	0.84(0.69,0.98)	656.47(437.01,923.71)	2194.26(1342.56,3334.03)	2345.77(3218.3,1660.18)	2905.38(1837.89,4402.53)	0.76(0.62,0.90)
Djibouti	1.52(1.04,2.14)	140.07(87.81,212.34)	11.17(16.07,7.31)	222.09(135.77,339.2)	1.52(1.48,1.56)	1.62(1.1,2.27)	154.43(97.56,234.99)	11.17(15.85,7.31)	233.03(141.62,354.69)	1.37(1.33,1.40)	22.81(15.45,32.23)	2034.81(1287.86,3075.03)	155.53(223.33,99.15)	3019.3(1838.86,4593.33)	1.30(1.27,1.33)
Pakistan	923.28(611.75,1288.01)	144.23(89.85,214.87)	3190.69(4394.72,2247.46)	248.12(166.24,361.07)	1.61(1.46,1.76)	977.55(648.31,1379.66)	158.19(97.54,238.67)	3179.24(4343,2257.09)	255.98(171.54,370.25)	1.41(1.23,1.59)	13785.05(9190.92,19346.01)	2096.19(1313.11,3127.01)	44218.44(60780.87,31216.76)	3373.08(2274.5,4855.74)	1.39(1.22,1.56)
United States Virgin Islands	4.79(3.75,6.1)	374.14(255.3,529.43)	11.78(16.35,8.2)	271.63(170.63,414.3)	-0.90(-1.21,-0.59)	3.72(2.93,4.67)	307.53(209.42,436.06)	8.43(11.46,6)	203.43(129.55,310.05)	-1.06(-1.37,-0.76)	51.71(40.28,65.33)	4024.12(2760.01,5672.71)	112.26(155.49,79.16)	2598.49(1662.29,3939.26)	-1.23(-1.54,-0.93)
Bahamas	8.5(7.39,9.63)	289.64(234.62,348.04)	31.83(38.33,26.07)	476.03(369.7,600.23)	1.94(1.67,2.21)	7.09(6.21,8.02)	246.03(201.67,293.22)	23.76(28.13,19.7)	358.31(281.91,443.87)	1.44(1.21,1.67)	98(85.18,111.07)	3317.82(2726.55,3956.26)	323.11(382.71,265.47)	4813.82(3790.34,5973.23)	1.51(1.29,1.72)
Guam	1.79(1.46,2.23)	265.65(188.87,363.85)	2.74(3.87,1.77)	69.9(42.8,106.05)	-2.11(-2.89,-1.33)	1.57(1.27,1.95)	256.43(183.83,349.13)	2.29(3.2,1.45)	55.77(33.68,83.82)	-2.61(-3.40,-1.81)	21.1(16.98,26.29)	3081.84(2213.43,4208.63)	31.44(43.5,20.64)	803.37(499.75,1191.83)	-2.19(-2.95,-1.43)
Fiji	7.25(5.47,9.4)	209.81(137.54,305.37)	30.45(39.64,22.15)	314.67(203.12,460.36)	1.15(1.04,1.27)	7.1(5.4,9.13)	211.99(138.68,308.55)	29.62(38.65,21.93)	319.69(209.98,467.42)	1.23(1.11,1.35)	98.51(75,128.34)	2799.99(1849.35,4056.88)	410.26(538.48,300.74)	4150.07(2743.66,6053.64)	1.20(1.09,1.31)
Saint Vincent and the Grenadines	4.83(4.19,5.48)	327.69(264.44,399.77)	9.14(10.67,7.75)	365.8(287.1,451.84)	0.49(0.11,0.88)	4.26(3.73,4.83)	297.94(241.32,361)	7.35(8.47,6.26)	300.55(241.58,365.76)	0.18(-0.18,0.54)	56.82(49.52,64.82)	3827.89(3102.21,4648.04)	96(111.77,81.65)	3863.08(3087.36,4722.78)	0.17(-0.19,0.54)
Micronesia (Federated States of)	1.28(0.78,1.9)	179.97(106.6,284.68)	1.92(2.79,1.21)	257.51(156.32,392.49)	1.15(1.09,1.21)	1.36(0.85,2.01)	198.3(118.38,312.18)	1.92(2.76,1.25)	263.41(163.72,394.73)	0.91(0.85,0.97)	18.95(11.91,27.96)	2598.63(1560.48,4088.45)	25.75(37.25,16.72)	3432.38(2130.19,5137.15)	0.89(0.84,0.95)
Vanuatu	0.59(0.39,0.84)	124.6(74.6,195.39)	3.06(4.15,2.15)	171.97(108.5,261.56)	0.98(0.91,1.05)	0.61(0.4,0.87)	135.8(81.63,211.7)	3.08(4.17,2.19)	182.08(114.69,277.04)	0.92(0.85,0.99)	8.78(5.75,12.54)	1783.62(1077.16,2759.25)	43.55(59.36,30.84)	2371.83(1502.9,3598.71)	0.89(0.82,0.95)
Paraguay	52.49(39.63,67.78)	135.27(94.59,187.25)	231.79(320.35,159.73)	223.93(143.81,328.23)	1.81(1.66,1.97)	48.53(36.77,62.14)	125.9(87.45,172.67)	186.35(257.13,129.25)	178.56(113.14,266.72)	1.36(1.20,1.52)	648.38(490.72,836.85)	1663.93(1166.52,2272.65)	2472.32(3422.51,1714.32)	2381.52(1533.04,3527.97)	1.37(1.22,1.52)
Bulgaria	523.23(436.26,621.09)	229.11(188.48,274.94)	1512.53(1827.71,1222.13)	380.64(300.93,471.27)	2.09(1.90,2.27)	372.44(317.46,435.26)	187.27(155.67,222.49)	988.68(1186.73,799.44)	259.34(207.66,314.8)	1.58(1.38,1.77)	5579.3(4778.42,6502.83)	2457.61(2065.65,2899.68)	13653.09(16326.07,11099.63)	3475.66(2810.34,4210.67)	1.55(1.36,1.74)
Albania	36.57(27.04,49.27)	110.41(77.33,155.93)	149.49(213.7,98.43)	171.11(108.82,251.01)	1.98(1.77,2.19)	34.39(25.44,45.73)	103.54(72.67,144.88)	110.63(155.85,72.95)	129.78(83.32,188.83)	1.19(0.99,1.40)	466.49(348.41,616.93)	1404.59(1000.8,1954.77)	1478.45(2082.77,983.07)	1696.59(1099.38,2455.17)	1.09(0.88,1.30)
Puerto Rico	176.12(153.3,198.92)	240.77(192.83,296.73)	616.74(745.32,484.16)	317.52(235.95,413.86)	1.03(0.84,1.21)	124.12(109,138.12)	178.5(145.08,216.61)	350.72(420.73,274.36)	169.87(125.35,216.73)	-0.12(-0.26,0.02)	1678.78(1478.5,1876.66)	2307.4(1881,2798.63)	4576.82(5481.76,3637.08)	2324.53(1731.79,2961.82)	0.06(-0.08,0.21)
Mexico	943.2(879.69,986.31)	156.33(144.73,166.29)	3905.47(4423.24,3414.39)	176.08(151.82,201.03)	0.32(0.18,0.46)	802.41(751.22,839.84)	141.69(131.31,150.72)	2689.82(3033.85,2351.71)	123.59(106.94,140.58)	-0.39(-0.56,-0.22)	10746.46(10047.25,11249.14)	1773.35(1648.3,1884.06)	36798.09(41631.76,32238.06)	1661.18(1437.35,1893.92)	-0.16(-0.31,-0.02)
Guyana	10.96(9.35,12.86)	198.88(157.96,247.75)	21.53(26.74,16.86)	238.26(175.66,313.88)	0.66(0.43,0.89)	10.51(8.98,12.27)	195.54(155.4,243.56)	19.32(23.64,15.3)	219.82(163,287.59)	0.51(0.25,0.76)	147.64(125.44,173.93)	2657.46(2120.72,3323.28)	263.92(326.3,208.57)	2901.55(2161.92,3796.69)	0.45(0.24,0.67)
Suriname	6.87(5.46,8.65)	181.02(124.11,253.97)	23.03(30.75,16.59)	193.37(124.61,286.08)	0.74(0.60,0.88)	6.61(5.29,8.38)	170.03(116.47,240.77)	20.01(26.65,14.54)	168.56(109.92,249.36)	0.47(0.34,0.60)	87.03(68.85,109.33)	2308.3(1590.77,3250.85)	266.53(354.54,192.74)	2232.17(1468.24,3271.94)	0.42(0.28,0.56)
Nauru	0.06(0.03,0.09)	234.21(126.98,387.85)	0.18(0.28,0.1)	288.81(148.54,486.12)	0.71(0.58,0.84)	0.06(0.03,0.09)	252.67(137.86,414.52)	0.17(0.26,0.1)	293.02(149.75,490.35)	0.56(0.48,0.65)	0.86(0.5,1.34)	3321.87(1813.68,5452.91)	2.44(3.83,1.38)	3851.02(1978.57,6455.68)	0.55(0.46,0.63)
Uganda	120.18(79.98,173.01)	147.74(90.9,222.77)	447.69(650.12,297.8)	216.38(134.1,329.66)	0.92(0.75,1.08)	127.27(85.32,183.64)	162.31(99.23,246.73)	452.52(649.05,307.34)	224.29(141.26,337.68)	0.72(0.56,0.89)	1801.06(1205.42,2606.47)	2154.73(1330.14,3241.91)	6225.21(8910.58,4211.62)	2965.57(1883.46,4455.35)	0.70(0.53,0.87)
Kiribati	0.64(0.41,0.88)	148.18(87.86,225.98)	1.93(2.59,1.32)	236.85(146.77,351.67)	1.56(1.46,1.66)	0.7(0.46,0.95)	168.3(99.88,254.01)	2.03(2.74,1.4)	260.16(162.28,384.3)	1.49(1.39,1.58)	10.05(6.62,13.71)	2240.35(1349.12,3358.14)	28.65(38.67,19.63)	3409.27(2137.32,5007.77)	1.44(1.35,1.53)
Marshall Islands	0.34(0.23,0.47)	172.65(105.23,263.6)	0.55(0.87,0.33)	255.7(147.64,427.75)	1.22(1.11,1.32)	0.36(0.24,0.49)	190.21(117.27,289.33)	0.54(0.84,0.34)	268.75(158.05,445.11)	1.08(0.97,1.19)	5.04(3.37,6.98)	2471.74(1524.59,3760.04)	7.79(12.22,4.8)	3496.36(2037.95,5808.41)	1.09(0.98,1.19)
Mali	31.12(23.31,40.57)	80.16(53.69,115.53)	98.45(129.33,72.91)	106.03(69.23,155.25)	0.97(0.91,1.03)	33.04(24.91,43.03)	88.19(58.75,127.59)	97.61(127.94,72.64)	109.6(72.16,158.45)	0.78(0.72,0.84)	479.05(361.49,627.42)	1195.88(805.4,1714.2)	1412.83(1838.73,1044.78)	1485.83(983.6,2133.3)	0.77(0.72,0.83)
Burkina Faso	82.89(59.08,111.63)	162.24(103.81,238.16)	249.97(328.18,189.6)	206.12(135.02,302.57)	0.80(0.72,0.88)	88.07(63.42,116.55)	181.46(115.71,266.01)	259.96(342.1,197.4)	222.58(146.13,327.59)	0.68(0.60,0.76)	1250.48(889.7,1676.03)	2353.34(1508.2,3424.01)	3519.19(4667.14,2660.69)	2842.82(1879,4174.81)	0.65(0.57,0.73)
Niue	0.17(0.13,0.22)	245.95(160.28,362.12)	0.17(0.22,0.12)	356.41(223.38,535.54)	1.09(1.03,1.16)	0.17(0.13,0.22)	251.54(163.46,372.21)	0.15(0.2,0.11)	328.8(211.39,488.09)	0.79(0.74,0.84)	2.22(1.66,2.87)	3264.07(2140.51,4800.44)	1.98(2.64,1.44)	4272.31(2765.88,6330.26)	0.80(0.75,0.86)
Dominican Republic	67.94(53.21,86.24)	140.64(96.97,196.5)	323.75(431,232.83)	173.73(109.66,256.62)	1.19(0.80,1.58)	64.49(50.92,81.15)	140.86(97.74,196.19)	273.44(363.32,197.34)	146.31(94.17,216.13)	0.72(0.31,1.14)	827.64(651.39,1058.86)	1691.03(1177.68,2358.65)	3451.48(4586,2511.25)	1854.69(1199.19,2728.07)	0.85(0.50,1.20)
Taiwan (Province of China)	144.64(126.22,164.16)	70.61(57.22,85.21)	1306.95(1544.26,1042.78)	157.5(118.03,200.26)	2.54(2.17,2.91)	114.7(101.02,128.55)	59(48.13,70.61)	812.07(954.76,653.92)	94.6(72.06,118.52)	1.45(1.18,1.73)	1682.09(1479.28,1903.05)	813.19(671.07,969.07)	11030.55(12950.89,8990.89)	1326.07(1025.13,1648.97)	1.53(1.29,1.78)
Central African Republic	8.91(6.26,12.58)	95.69(56.91,151.26)	22.74(31.66,15.27)	121.39(70.31,192.37)	0.80(0.78,0.82)	9.79(6.95,13.89)	110.04(64.44,178.29)	24.52(34.14,16.18)	137.54(78.81,219.44)	0.76(0.74,0.78)	142.79(101.13,202.78)	1460.02(881.41,2317.85)	356.31(494.92,235.94)	1820.91(1063.86,2845.34)	0.74(0.72,0.76)
Honduras	26.95(16.35,42.68)	91.1(50.66,151.97)	187.15(282.55,117.45)	195.97(113.43,316.51)	2.47(2.15,2.79)	25.44(15.71,40.13)	88.65(48.93,149.13)	151.59(231.03,96.81)	166.81(96.06,271.77)	2.03(1.71,2.36)	354.49(218.2,554.18)	1187.98(672.51,1967.9)	2155.66(3288.12,1372.91)	2240.03(1306.53,3630.75)	2.08(1.79,2.38)
Tuvalu	0.12(0.08,0.17)	163.82(99.61,252.1)	0.37(0.51,0.26)	242.48(150.9,368.08)	1.23(1.13,1.33)	0.13(0.09,0.18)	181.38(111.38,281.07)	0.36(0.49,0.25)	244.3(153.27,366.69)	0.96(0.88,1.05)	1.85(1.23,2.63)	2377.53(1459.43,3678.8)	5(6.89,3.5)	3181.83(2002.31,4763.58)	0.94(0.86,1.02)
Eswatini	6.6(4.45,9.37)	169.26(101.17,265.72)	20.39(31.14,12.42)	266.35(150.48,428.58)	1.63(1.38,1.87)	6.88(4.69,9.71)	182.47(108.76,287.67)	19.7(29.47,12.16)	270.86(154.04,433.18)	1.51(1.22,1.80)	95.73(64.31,134.77)	2394.47(1437.88,3753.48)	287.91(437.4,176.88)	3637.88(2063.12,5827.9)	1.52(1.24,1.79)
Monaco	11.24(7.57,15.63)	509.57(317.07,755.76)	19.86(26.96,14.03)	749.83(484.06,1098.52)	1.45(1.30,1.60)	6.94(4.7,9.73)	313.53(193.05,472.31)	10.6(14.56,7.38)	378.13(237.95,559.71)	0.73(0.62,0.83)	94.46(64.41,131.87)	4294.18(2707.2,6428.33)	140.47(191.93,100.21)	5191.8(3375.72,7594.55)	0.75(0.65,0.85)
Russian Federation	8474.73(7891.93,8869.87)	167.06(154.19,177.08)	19810.67(21607.69,17609.77)	353.81(312.02,388.46)	2.38(2.25,2.51)	5798.61(5398.43,6064.75)	120.19(110.53,127.37)	11324.34(12371.2,10018.66)	193.45(169.14,212.72)	1.40(1.19,1.62)	85662.13(80255,89898.06)	1688.19(1561.7,1791.43)	151449.91(165102.73,135065.34)	2700.59(2391.5,2961.68)	1.36(1.17,1.55)
Malta	48.17(41.28,54.89)	530.96(424.25,649.18)	132.81(158.84,103.64)	529.61(392.16,681.86)	-0.30(-0.56,-0.04)	33.4(28.68,37.48)	378.3(302.95,458.3)	69.54(82.33,54.16)	269.76(200.23,341.77)	-1.39(-1.62,-1.16)	471.34(407.89,531.76)	5202.23(4222.56,6265.5)	940.56(1107.63,753.78)	3726.64(2804.62,4699.88)	-1.41(-1.63,-1.18)
Romania	731.55(645.04,833.49)	128.51(106.05,154.54)	2560.58(3043.76,2142.09)	260.73(204.94,326.29)	2.15(1.98,2.32)	667.32(592.73,756.78)	125.1(103.2,150.42)	2055.62(2418.86,1721.44)	206.06(164.16,255.04)	1.47(1.30,1.64)	9756.27(8626.5,11094.11)	1682.26(1401.13,2012.69)	27617.42(32418.77,23245.29)	2824.35(2270.58,3479.75)	1.51(1.33,1.70)
Haiti	61.52(38.21,93.56)	172.19(98.77,277.36)	170.15(256.16,110.02)	228.47(135.01,370.33)	1.02(0.92,1.11)	63.85(39.99,96.26)	185.98(106.77,299.85)	166.61(250.95,108.11)	232.93(137.15,378.95)	0.83(0.74,0.93)	909.77(560.16,1388.12)	2472.98(1417.73,3986.05)	2351.01(3587.05,1507.25)	3087.78(1817.74,5011.03)	0.82(0.73,0.92)
Niger	16.76(11.05,24.11)	64.08(37.48,98.9)	78.22(111.77,51.96)	89.52(54.64,138.8)	1.26(1.19,1.33)	18.08(11.94,25.65)	71.41(41.37,110.17)	79.05(113.21,52.58)	95.68(58.23,148.64)	1.10(1.04,1.16)	255.97(169.7,367.28)	952.97(560.11,1458.1)	1135.92(1631.97,754.38)	1253.57(767.39,1936.62)	1.05(0.99,1.11)
Burundi	37.84(25.1,54.93)	117.25(71.83,183.08)	65.41(95.23,45.57)	139.39(87.45,216.41)	0.32(0.20,0.44)	41.13(27.37,59.56)	132.89(81.31,208)	70.05(102.75,48.37)	153.81(95.62,241.72)	0.23(0.11,0.35)	590.51(387.25,861.32)	1763.59(1075.86,2759.22)	954.95(1401.86,661.3)	1996.04(1242.18,3121.84)	0.15(0.04,0.27)
Global	190786.89(168833.22,201918.07)	266(232.64,284.41)	448541.32(490227.35,369923.27)	267.47(220.47,293.92)	-0.07(-0.14,0.01)	122370.02(108998.29,129644.5)	177.83(155.68,190.71)	254090.81(279077.68,211047.63)	150.41(124.68,165.88)	-0.61(-0.65,-0.56)	1722510.9(1552218.78,1831214.63)	2398.05(2126.87,2570.94)	3408807.11(3739840.33,2902666.66)	2031.53(1717.29,2236.73)	-0.61(-0.65,-0.56)
Uzbekistan	182.16(149.65,218.74)	74.35(59.17,91.66)	237.46(290,192.33)	67.07(51.61,84.58)	-0.05(-0.44,0.35)	170.17(139.24,205.63)	70.2(55.48,86.92)	211.87(256.76,172.21)	59.94(46.5,74.77)	-0.25(-0.61,0.12)	2442.44(2006.5,2945.44)	997.6(797.55,1224.14)	3004.83(3637.48,2449.68)	848.8(661.88,1058.27)	-0.29(-0.66,0.07)
Barbados	30.76(27.03,34.48)	367.88(303.61,438.49)	67.23(80.71,54.47)	610.08(468.78,769.78)	1.86(1.54,2.19)	24.55(21.83,27.2)	304.96(256.56,358.14)	46.3(55.68,38)	421.73(330.33,521.51)	1.31(1.01,1.61)	324.85(286.34,363.18)	3898.59(3278.77,4581.97)	607.76(734,498.5)	5516.92(4322.94,6835.64)	1.37(1.09,1.66)
Papua New Guinea	8.65(5.51,12.61)	68.5(40.22,109.46)	35.13(51.9,23.07)	85.94(51.26,134.76)	0.71(0.68,0.74)	8.66(5.6,12.42)	71.89(42.79,114.77)	34.55(50.55,22.92)	87.42(52.19,137.94)	0.66(0.63,0.68)	129.53(82.94,187.73)	989.99(593.13,1560.82)	501.95(737.69,328.87)	1197.35(723.13,1879.29)	0.64(0.61,0.66)
Zimbabwe	91.41(65.64,121.04)	178.39(117.26,259.22)	201.84(274.38,141.48)	262.5(169.07,385.05)	1.55(1.15,1.95)	92.89(66.56,123.04)	186.6(122.16,274.13)	200.87(268.9,143.01)	272.75(176.11,400.88)	1.64(1.25,2.04)	1299.16(935.84,1736.32)	2487.6(1638.9,3631.66)	2951.37(3974.34,2078.61)	3716.51(2415.95,5437.75)	1.69(1.29,2.08)
Maldives	0.37(0.24,0.53)	74.77(44.58,115.34)	4.66(5.99,3.42)	109.88(70.46,159.63)	0.78(0.51,1.05)	0.37(0.24,0.52)	78.17(46.87,121)	3.8(4.84,2.8)	90.21(58,130.16)	-0.03(-0.27,0.22)	5.53(3.64,7.79)	1069.29(648.49,1640.29)	50.26(64.4,36.62)	1190.35(773.77,1707.7)	-0.20(-0.47,0.06)
Jordan	18.4(13.4,24.57)	132.01(86.38,193.41)	253.5(360.22,168.18)	309.44(188.82,477.96)	3.44(2.90,3.99)	12.99(9.45,17.13)	97.8(63.37,141.64)	107.15(152.11,73.02)	145.9(90.33,222.75)	1.64(1.14,2.15)	186.39(136.05,247.84)	1340.04(882.54,1932.63)	1608.3(2305.23,1075.45)	2014.61(1251.16,3070.73)	1.69(1.21,2.17)
Myanmar	211.33(147.03,292.47)	73.6(46.08,111.93)	898.27(1229.61,659.56)	116.67(74.51,173.55)	1.51(1.47,1.55)	222.68(157.36,305.87)	80.01(50.01,122.1)	858.39(1154.14,636.95)	113.25(72.13,168.43)	1.13(1.10,1.16)	3235.43(2255.52,4500.54)	1097.3(693.61,1665.15)	11916.54(16184.64,8777.14)	1536.82(988.87,2270.84)	1.10(1.07,1.12)
Ghana	86.63(61.12,118.11)	127.33(81.21,190.09)	422.83(585.16,291.94)	194.18(120.62,298.91)	1.32(1.27,1.37)	89.24(63.44,121.7)	136.54(87.11,205.66)	400.46(552.77,280.27)	191.61(119.29,293.9)	1.08(1.03,1.14)	1264.82(888.19,1739.76)	1811.95(1166.56,2715.04)	5590.49(7737.47,3881.37)	2528.58(1584.53,3867.62)	1.07(1.02,1.12)
Somalia	18.98(11.68,28.43)	93.22(52.37,151.37)	57.37(85.27,37.86)	112.27(64.49,180.33)	0.75(0.70,0.79)	20.8(12.94,31.41)	105.71(59.56,175.04)	60.89(89.66,40.59)	124.99(72.28,201.78)	0.71(0.66,0.77)	295.49(183.75,449.13)	1409.23(810.58,2310.09)	893.44(1322.75,593.03)	1676.03(985.83,2679.61)	0.70(0.65,0.74)
Poland	2236.43(2056.88,2375.84)	212.38(190.75,230.03)	7408.52(8290.48,6260.32)	412.52(344.06,471.13)	1.92(1.74,2.11)	2142.65(1974.53,2263.81)	209.48(189.8,224.09)	6038.99(6752.2,5094.58)	320.83(270.36,360.3)	1.07(0.86,1.27)	29424.63(27212.29,31071.8)	2777.58(2537.54,2962.71)	75811.3(84672.17,64427.96)	4207.87(3566.14,4711.63)	1.03(0.84,1.23)
Uruguay	314.98(273.85,356.18)	336.28(272.92,407.54)	673.49(778.1,554.86)	416.36(321.21,512.79)	0.32(0.06,0.57)	276.1(239.86,311)	299.32(242.75,359.61)	528.09(608.29,431.81)	313.3(241.37,383.39)	-0.20(-0.43,0.02)	3765.95(3272.05,4243.42)	4008.17(3268.27,4800.42)	6676.05(7677.2,5535.06)	4134.98(3243.76,5022.75)	-0.25(-0.48,-0.03)
Bosnia and Herzegovina	88.13(71.21,109.87)	130.15(98.52,171.05)	388.66(508.54,287.54)	276.67(196.74,374.57)	3.02(2.83,3.22)	76.66(62.47,95.52)	117.36(89.65,154)	288.78(378.02,214.51)	203.51(146.62,273.14)	2.20(1.98,2.42)	1110.5(908.44,1365.01)	1629.61(1258.05,2107.14)	3958.8(5188.49,2990.42)	2822.68(2045.25,3786.94)	2.24(2.05,2.43)
Montenegro	34.05(24.37,46.02)	256.83(179.57,354.31)	92.38(122.07,67.35)	465.31(331.03,632)	2.08(1.65,2.51)	24.67(18.13,32.88)	190.36(134.06,260.22)	61.87(80.6,46.08)	325.11(232.38,438.03)	1.85(1.41,2.29)	347.57(255.74,463.91)	2619.49(1853.3,3563.24)	847.19(1100.55,629.87)	4301.81(3103.02,5746.41)	1.63(1.26,2.01)
Azerbaijan	96.26(76.68,116.58)	93.68(70.19,120.25)	135.91(179.79,98.73)	105.82(72.42,148.01)	1.47(1.04,1.89)	91.89(72.66,111.38)	91.48(68.24,117.46)	115.85(153.99,84.16)	87.96(59.68,123.98)	0.91(0.51,1.30)	1297.9(1030.61,1561.35)	1261.79(954.95,1597.35)	1614.67(2124.31,1199.43)	1261.65(875,1758.86)	1.02(0.65,1.39)
France	11010.48(9359.19,12395.57)	435.89(347.7,527.39)	20260.89(23737.29,15681.16)	512.61(378.92,653.66)	0.82(0.67,0.97)	7823.32(6743.58,8674.35)	313.52(253.72,373.68)	11654.68(13590.06,8891.01)	257.81(190.43,324.85)	-0.48(-0.57,-0.39)	103438.79(88923.63,115044.2)	4119.49(3377.26,4887.92)	142583.53(166671.66,110974.41)	3471.85(2596.08,4348.44)	-0.41(-0.50,-0.32)
United Arab Emirates	8.88(6.02,12.83)	231.2(140.75,360.63)	52.77(75.05,36.22)	1708.81(1105.35,2523.94)	9.81(8.66,10.96)	6.54(4.47,9.38)	178.97(107.79,282.45)	25.2(34.89,17.73)	905.48(586.14,1320.27)	8.46(7.36,9.56)	98.56(67,142.81)	2550.73(1562.33,4006.45)	422.17(586.96,291.92)	13782.78(9022.75,19961.88)	8.66(7.55,9.77)
Croatia	538.75(454.3,628.96)	437.87(360.06,522.02)	1164.6(1390.15,937.49)	474.13(367.53,587.51)	0.88(0.54,1.23)	382.36(327.3,441.65)	315.01(261.98,369.39)	679.51(806.33,555.74)	272.62(219.06,330.66)	0.06(-0.24,0.36)	5410.69(4637.29,6239.68)	4418.78(3690.87,5160.29)	9010.9(10698.46,7360.68)	3681.8(2958.59,4449.52)	0.01(-0.30,0.33)
Cyprus	64.55(43.36,96.49)	467.6(261.29,790.78)	262.77(340.49,194.61)	597.2(387.83,857.64)	1.27(0.98,1.57)	43.74(29.54,65.83)	352.78(198.27,604.47)	123.91(160.37,92.58)	309.95(201.04,445.64)	-0.25(-0.44,-0.05)	638.97(438.39,948.74)	4600.79(2647,7759.04)	1713.82(2220.92,1296)	4048.56(2685.39,5757.74)	-0.17(-0.36,0.02)
Tajikistan	41.54(29.78,56.1)	79.84(55.69,110.84)	36.27(55.48,22.35)	68.01(41.69,104.13)	-0.75(-1.02,-0.48)	40.83(29.08,55.46)	79.3(54.63,110.76)	34.09(52.18,20.96)	63.16(38.67,96.99)	-0.94(-1.24,-0.64)	576.78(414.02,780.36)	1106.53(777.51,1525.9)	476.4(722.44,296.61)	897.09(559.31,1360.53)	-0.89(-1.18,-0.60)
Tonga	1.65(1.21,2.11)	224.85(144.09,326.31)	5.01(6.95,3.47)	318.5(197.92,485.78)	1.22(1.14,1.30)	1.68(1.24,2.16)	233.16(150.93,341.06)	4.82(6.65,3.39)	305.82(192.32,460.42)	1.03(0.95,1.12)	22.16(16.31,28.44)	3004.7(1962.82,4364.15)	61.68(84.09,43.81)	3927.79(2502.58,5902.95)	1.02(0.94,1.11)
Bermuda	7.96(6.77,9.19)	609.17(481.97,757.29)	21.09(27.45,16.52)	600.37(435.3,814.3)	-0.29(-0.49,-0.08)	5.62(4.83,6.43)	442.34(352.01,543.22)	11.26(14.47,8.89)	306.02(226.29,409.34)	-1.42(-1.62,-1.22)	76(65.11,87.63)	5822.01(4651.01,7148.66)	143.64(185.36,113.93)	4036.92(2996.73,5403.57)	-1.44(-1.65,-1.24)
Japan	4022.61(3427.59,4438.21)	106.27(87.73,121.34)	26090.98(30674.91,18863.06)	225.78(164.25,272.73)	2.59(2.48,2.70)	2463.81(2097.48,2655.96)	66.81(56.02,72.87)	12013.7(14083.16,8577.8)	91.92(66.45,106.99)	1.11(1.01,1.21)	35676.17(31017.61,38779.33)	939.98(804.18,1030.33)	154362.16(179724.62,113629.56)	1305.09(978.53,1514.56)	1.16(1.06,1.25)
Kyrgyzstan	73.94(62.48,86.25)	109.21(88.24,133.05)	65.93(82.53,51.95)	100.43(76.79,129.29)	0.34(-0.04,0.73)	69.88(58.86,81.98)	104.78(84.04,127.61)	59.12(74.04,46.71)	87.37(66.85,112.13)	0.08(-0.28,0.44)	1003.5(845.91,1177.22)	1479.5(1194.77,1800.97)	794.24(992.44,628.29)	1217.25(934.28,1556.1)	-0.01(-0.34,0.32)
Argentina	2115.89(1830.51,2422.39)	319.32(257.38,386.15)	4210.21(5001.38,3427.87)	308.58(239.93,382.33)	-0.02(-0.23,0.20)	1940.84(1670.31,2201.28)	299.3(241.09,362.16)	3369.37(3953.94,2780.97)	244.4(191.58,300.3)	-0.51(-0.71,-0.31)	26847.97(23276.43,30597.33)	4025.05(3282.92,4837.79)	44328.59(52030.03,36775.69)	3252.58(2578.36,3968.8)	-0.54(-0.73,-0.36)
Cuba	528.34(453.97,603.39)	273.08(221.61,332.88)	1796.42(2133.96,1487.2)	408.47(312.53,517.74)	1.44(1.30,1.58)	364.04(316.77,407.74)	198.13(162.78,237.59)	1082.17(1260.41,905.86)	240.3(188.98,299.07)	0.76(0.62,0.90)	5020.23(4392.29,5654.82)	2615.02(2161.14,3143.04)	14269.96(16711.64,11918.02)	3220.22(2535.27,4016.92)	0.83(0.69,0.97)
Belarus	472.14(402.49,546.45)	133.08(107.21,162.65)	998.02(1221.93,793.65)	250.48(184.41,325.53)	1.06(0.65,1.47)	346.71(299.12,394.63)	100.28(81.47,120.92)	575.87(698.49,465.47)	138.04(103.89,177.03)	0.08(-0.32,0.48)	5030.21(4345.08,5764.1)	1417.4(1156.31,1702.41)	7777.34(9474.39,6235.85)	1941.57(1463.03,2490.61)	0.02(-0.39,0.44)
Oman	3.7(2.43,5.19)	39.84(23.51,61.42)	17.21(26.35,10.33)	80.68(44.16,136.52)	2.58(2.15,3.01)	2.65(1.7,3.8)	29.25(16.74,45.97)	7.17(11.04,4.51)	35.57(19.94,59.31)	0.98(0.53,1.43)	39.35(25.14,55.76)	423.41(249.7,655.9)	111.2(169.34,70.01)	524.65(300.82,861.08)	1.01(0.58,1.45)
Serbia	501.66(355.56,685.14)	348.98(239.27,495.61)	1447.57(1915.07,1026.58)	356.82(245.31,490.07)	0.26(0.04,0.47)	476.67(337.72,657.43)	330.36(225.68,467.83)	1117.48(1477.99,794.43)	276.28(190.82,378.03)	-0.56(-0.79,-0.32)	6307.38(4504.91,8620.8)	4434.45(3067.97,6212.05)	15234.22(20323.56,10838.59)	3746.58(2616.32,5097.27)	-0.38(-0.57,-0.18)
Germany	20291.78(17515.68,22725.82)	509.85(409.54,614.97)	31714.2(36952.25,24626.35)	579.01(433.42,732.04)	0.30(0.15,0.45)	12539.33(10827.36,13977.2)	323.81(262.06,386.75)	15662.53(18107.51,12098.11)	271.75(203.61,335.42)	-0.70(-0.87,-0.53)	174539.59(152550.27,194494.05)	4406.09(3611.75,5234.05)	206919.59(238165.45,163387.69)	3769.37(2878.14,4644.74)	-0.64(-0.81,-0.48)
Singapore	56.59(49.08,64.63)	156.09(125.25,192.08)	362.11(426.49,282.91)	233.43(172.76,300.22)	1.59(1.40,1.78)	40.46(35.85,45.35)	114.66(92.44,139.14)	166.17(190.35,131.25)	102.5(76.68,127.56)	-0.27(-0.41,-0.13)	584.94(515.25,658.54)	1595.66(1306.66,1925.82)	2299.91(2651.29,1853.9)	1471.32(1117.67,1822.26)	-0.12(-0.27,0.02)
Northern Mariana Islands	0.35(0.25,0.5)	305.17(193.75,467.32)	1.81(2.29,1.38)	389.68(265.21,556.16)	0.52(0.15,0.89)	0.3(0.22,0.43)	282.35(177.77,427.62)	1.51(1.88,1.16)	330.03(227.07,466.72)	0.35(-0.05,0.76)	4.28(3.07,6.12)	3676.65(2340.35,5550.81)	20.05(25.45,15.45)	4300.22(2971.72,6063.21)	0.38(0.01,0.75)
Palau	0.46(0.34,0.61)	368.31(241.84,541.99)	1(1.27,0.79)	537.64(364.92,759.78)	1.31(1.23,1.39)	0.46(0.34,0.59)	381.47(246.74,566.8)	0.9(1.13,0.72)	516.76(348.1,735.85)	1.15(1.06,1.24)	6.41(4.85,8.32)	4956.85(3255.47,7291.41)	12.53(15.91,9.88)	6550.83(4456.06,9272.78)	1.05(0.97,1.13)
Andorra	3.41(2.22,4.95)	355.57(214.24,546.36)	12.52(17.56,8.33)	392.33(240.94,604.72)	0.64(0.43,0.86)	1.96(1.3,2.83)	220.89(133.37,337.12)	6.53(8.96,4.46)	184.93(115.66,277)	-0.25(-0.41,-0.09)	28.1(18.68,40.43)	2985.19(1850.9,4518.27)	83.71(114.6,57.45)	2542.68(1627.41,3781.27)	-0.19(-0.34,-0.03)
Saint Kitts and Nevis	3.44(3.04,3.92)	376.8(310.77,450.71)	4.45(5.16,3.73)	472.75(376.13,576.8)	1.54(1.11,1.98)	3.12(2.75,3.52)	357.65(295.38,424.31)	3.4(3.9,2.85)	363.39(291.25,436.17)	0.84(0.47,1.21)	43.77(38.3,49.71)	4706.75(3888.47,5603.18)	45.42(52.58,38.1)	4818.22(3852.28,5801)	0.84(0.47,1.21)
Republic of Moldova	133.76(118.62,149.72)	154.86(130.63,182.54)	241.19(282.39,206.04)	182.19(147.46,222.16)	1.16(0.69,1.64)	104.83(94.12,116.24)	128.83(109.18,149.37)	153.13(175.01,131.39)	112.75(92.17,134.65)	0.25(-0.17,0.68)	1539.07(1369.71,1714.24)	1767.99(1498.24,2051.98)	2189.31(2501.84,1889.11)	1650.19(1356.43,1971.63)	0.46(0.06,0.86)
New Zealand	495.27(421.19,561.05)	522.71(414.17,642.1)	1025.58(1207.09,811.41)	538.48(397.7,685.6)	0.27(0.14,0.39)	274.17(234.49,306.58)	295.46(237.3,356.21)	443.16(515.72,343.04)	224.61(169.1,280.84)	-0.79(-0.90,-0.68)	3905.1(3391.67,4365.33)	4120.53(3366.86,4925.24)	6035.08(7030.02,4807.72)	3140.74(2411.26,3901.36)	-0.78(-0.89,-0.67)
Iceland	32.14(27.08,36.91)	471.42(367.67,588.81)	71.31(84.12,56.54)	551.09(405.73,708.3)	0.75(0.52,0.99)	20.11(17.17,22.87)	290.98(231.16,359.03)	35.01(41.04,27.21)	251.18(184.28,317.32)	-0.22(-0.42,-0.03)	274.16(235.74,311.71)	4018.32(3215.37,4918.28)	460.53(536.53,364.73)	3489.27(2596.73,4384.8)	-0.18(-0.40,0.03)
Slovakia	394.36(301.27,500.09)	270.65(200.35,353.8)	926.01(1282.85,625.44)	403.06(263.67,576.58)	1.36(1.23,1.50)	310.28(239.32,390.64)	218.4(161.24,285.93)	578.66(794.11,398.23)	251.32(167.03,355.2)	0.48(0.37,0.58)	4392.17(3407.85,5520.32)	3001.26(2243.66,3902.26)	7906.71(10830.45,5421.02)	3440.91(2297.15,4856.97)	0.41(0.31,0.52)
Czechia	1336.41(1162.36,1538.82)	354.29(296.94,419.58)	2307.55(2793.8,1874.6)	401.46(314.89,498.31)	0.10(-0.22,0.42)	1052.59(924.97,1210.26)	288.58(245.06,337.85)	1441.16(1724.06,1174.12)	250.57(196.22,307.7)	-0.70(-0.94,-0.45)	14740.43(12978.89,16967.02)	3907.06(3350.73,4564.9)	19511.75(23295.61,15961.68)	3386.82(2671.66,4138.03)	-0.71(-0.95,-0.47)
Ireland	467.21(408.86,523.47)	480.44(389.09,581.85)	899.09(1071.03,711.22)	505.97(371.2,654.42)	0.81(0.61,1.01)	320.72(283.39,355.59)	344.8(281.62,411.82)	456.95(535.72,358.7)	250.43(185.87,314.91)	-0.58(-0.72,-0.43)	4482.03(3978.13,4999.91)	4622.86(3816.29,5484.94)	6232.27(7302.44,4978.52)	3485.55(2631.47,4373.29)	-0.49(-0.63,-0.35)
Portugal	1025.48(888.7,1154.49)	320.14(257.69,391.08)	2653.47(3106.76,2088.65)	366.58(273.16,467.38)	0.37(0.24,0.50)	771.85(672.82,860.25)	256.04(207.47,309.67)	1518.44(1751.93,1197.85)	197.43(148.15,247.1)	-1.01(-1.16,-0.86)	10608.53(9288.81,11845.94)	3330.82(2720.32,3998.89)	19362.49(22232.31,15553.46)	2637.02(2016.29,3288.71)	-0.91(-1.04,-0.79)
Austria	1686.54(1455.68,1915.28)	453.43(367.2,545.54)	2236.58(2643.99,1752.12)	454.7(343.98,577.53)	-0.11(-0.23,0.01)	1212.88(1057.49,1359.23)	337.16(276.83,401.89)	1375.22(1586.08,1084.58)	260.55(198.07,323.2)	-0.87(-0.97,-0.76)	16635.66(14569.41,18701.59)	4494.65(3712.04,5323.77)	17695.66(20502.68,14034.62)	3527.13(2713.46,4371.72)	-0.85(-0.96,-0.74)
North Macedonia	62.11(47.84,81.26)	217.38(159.67,291.3)	236.94(306.98,173.77)	436.83(316.39,578.2)	2.25(1.81,2.69)	55.15(43.03,72.05)	194.04(142.59,261.88)	172.6(224.4,128.86)	347.33(255.05,457.71)	1.74(1.29,2.20)	777.87(604.93,1010.69)	2714.97(2006.35,3611.35)	2416.87(3136.25,1805.89)	4475.78(3299.34,5898.5)	1.54(1.16,1.93)
Australia	2025.07(1735.09,2289.32)	443.57(360.63,526.36)	5080.58(6138.01,3875.28)	477.7(350.1,609.97)	0.24(0.13,0.34)	1201.47(1027.43,1351.99)	268.67(217.15,316.32)	2376.77(2856.32,1821.58)	211.36(156.83,265.12)	-0.77(-0.85,-0.69)	16835.94(14501.74,18876.14)	3685.66(3021.46,4309.28)	31383.62(37543.05,24300.71)	2905.01(2191.71,3600.16)	-0.78(-0.86,-0.70)
Kazakhstan	418.57(356.58,485.9)	144.24(120.7,169.37)	401.7(475.82,330.46)	132.51(107.71,158.92)	0.71(0.22,1.19)	376.69(322.09,430.91)	132.91(111.58,154.44)	329.05(387.36,272.65)	109.33(89.75,129.3)	0.27(-0.25,0.80)	5433.16(4664.45,6210.06)	1860.97(1572.72,2152.92)	4544.12(5366.94,3766.85)	1499.26(1233.6,1775.65)	0.16(-0.36,0.67)
Lithuania	228.77(195.47,264.02)	193.54(157.84,232.76)	597.97(720.35,480.05)	310.95(238.79,392.49)	1.30(1.10,1.50)	175.3(151.32,200.95)	151.89(125.09,181.26)	405.51(485.36,327.95)	206.8(159.89,256.83)	0.82(0.60,1.03)	2439.33(2111.19,2795.78)	2067.25(1717,2451.39)	5383.98(6453.65,4363.69)	2812.64(2193.6,3497.15)	0.75(0.52,0.98)
Greece	1466.35(1279.48,1644.41)	435.34(357.15,521.45)	3731.97(4321.99,2970.57)	530.14(411.02,646.2)	0.03(-0.43,0.50)	894.42(778.32,989.5)	279.62(232.16,325.63)	2238.72(2544.31,1799.03)	305.97(241.74,362.74)	-0.27(-0.71,0.17)	12630.22(11104.16,13995.91)	3788.06(3161.5,4404.33)	28193.37(32165.74,22974.68)	4024.27(3195.48,4781.95)	-0.40(-0.81,0.02)
Canada	4075.06(3468.55,4626.98)	531.88(429.98,642.37)	8841.89(10236.73,7098.35)	524.28(396.78,669.99)	-0.05(-0.16,0.06)	2191.71(1902.47,2422.97)	289.01(237.83,341.11)	4318.18(4937.98,3454.59)	239.61(182.72,297.78)	-0.62(-0.70,-0.55)	31033.21(27206.15,34409.25)	4055.42(3377.42,4734.7)	56497.32(64578.38,45953.05)	3284.27(2541.35,4069.36)	-0.69(-0.76,-0.63)
San Marino	3.47(2.5,4.61)	391.24(251.55,566.79)	4.76(6.94,2.88)	247.45(141.44,387.45)	-0.93(-1.24,-0.62)	2.15(1.53,2.86)	243.36(155.22,355.25)	2.71(4.08,1.61)	127.06(72.39,198.21)	-1.62(-1.93,-1.30)	29.05(21.33,38.5)	3271.35(2135.24,4705.57)	34.63(50.61,21.61)	1754.83(1041.66,2703.35)	-1.48(-1.77,-1.20)
Israel	437.08(374.28,492.44)	431.8(345.47,524.11)	1348.93(1565.31,1053.8)	473.38(351.11,601.35)	-0.04(-0.32,0.23)	316.19(271.83,352.48)	335.53(270.95,402.12)	820.86(948.63,639.1)	274.53(202.64,343.08)	-1.08(-1.33,-0.82)	4469.17(3836.28,5001.95)	4405.3(3590.95,5254.98)	10349.09(11996.41,8182.36)	3595.35(2701.64,4454.21)	-1.08(-1.32,-0.83)
Estonia	152.18(132,172.95)	255.6(209.03,309.9)	330.24(398.53,261.92)	372.52(281.81,476.35)	1.48(1.28,1.68)	108.89(95.26,122.53)	189.59(156.04,227.04)	182.42(218.1,144.9)	198.76(152.78,248.84)	0.30(0.01,0.60)	1536.94(1343.22,1726.88)	2583.93(2133.8,3081.58)	2409.92(2872.8,1936.13)	2729.32(2116.39,3408.94)	0.30(0.00,0.61)
Greenland	1.35(1.05,1.79)	307.31(215.36,435.8)	1.79(2.59,1.25)	204.73(129.47,311.82)	-1.43(-1.72,-1.15)	1.2(0.94,1.6)	283.13(198.11,402.34)	1.35(1.92,0.95)	160.77(100.72,242.93)	-2.01(-2.29,-1.72)	17.53(13.73,23.27)	3965.7(2808.39,5605.19)	19.11(27.43,13.53)	2175.85(1381.24,3273.07)	-2.09(-2.39,-1.79)
Netherlands	2553.52(2153.94,2879.21)	476.03(381.87,568.06)	4218.71(4954.45,3345.63)	494.66(374.22,622.24)	-0.08(-0.20,0.04)	1907.31(1598.21,2134.63)	358.99(286.59,426.98)	2625.56(3038.03,2093.06)	295.15(223.99,366.92)	-0.91(-1.05,-0.78)	25736.12(21932.69,28664.47)	4811.42(3905.51,5678.49)	34178.19(39775.49,27492.06)	3972.55(3070.04,4923.56)	-0.92(-1.06,-0.78)
Slovenia	190.24(164.23,215.13)	287.13(235.27,343.65)	479.5(580.52,377.38)	389.06(292.68,496.96)	0.76(0.59,0.93)	155.43(134.24,173.5)	241.18(198.24,286.4)	344.46(413.25,272.07)	259.07(197.04,326.18)	-0.02(-0.20,0.16)	2178.05(1892.66,2436.45)	3285.1(2720.76,3873.74)	4246.17(5100.98,3393.54)	3388.95(2599.38,4269.76)	-0.17(-0.35,0.02)
Latvia	213.34(186.28,243.03)	208.93(170.38,253.42)	504.65(603.17,412.63)	373.08(284.16,473.35)	2.09(1.93,2.25)	151.45(133.21,170.79)	152.43(125.68,182.58)	305.45(359.86,251.5)	220.29(170.48,275.69)	1.41(1.21,1.61)	2159.43(1898.99,2445.45)	2119.2(1760.95,2521.73)	4093.53(4861.32,3374.85)	3019.05(2347.95,3780.54)	1.36(1.15,1.57)
United Kingdom	14100.17(12617.22,14832.65)	543.82(482.72,578.17)	21163.71(23013.03,17514.5)	637.62(530.44,700.2)	0.74(0.64,0.84)	9492.64(8486.76,9986.16)	371.53(328.29,393.62)	11224.19(12242.65,9263.13)	323.85(267.85,353.97)	-0.34(-0.45,-0.22)	128877.84(116668.94,135415.51)	4992.17(4476.89,5281.75)	145292.45(158351.3,122523.62)	4350.88(3653.27,4755.84)	-0.34(-0.44,-0.23)
Hungary	1204.34(1039.38,1376.37)	320.16(261.91,383.84)	1926.03(2245.04,1599.58)	346.52(273.08,429.06)	-0.15(-0.38,0.09)	1007.61(881.49,1138.17)	281.39(231.43,335.44)	1340.41(1553.02,1119.64)	238.23(190.27,290.86)	-0.82(-1.00,-0.64)	14090.49(12357.73,15924.31)	3722.47(3079.78,4422.75)	18146.73(20879.19,15167.94)	3261.25(2628.79,3977.55)	-0.71(-0.89,-0.53)
Spain	4732.96(3939.54,5471.07)	346.06(277.52,417.93)	10205.15(12505.08,7677.62)	363.03(260.7,471.34)	0.27(0.10,0.45)	2983.64(2505.02,3409.79)	225.43(178.99,270.03)	5443.25(6560.32,4117.15)	176.81(129.31,225.46)	-0.69(-0.78,-0.60)	41557.74(34833.92,47615.71)	3056.49(2459.72,3645.1)	68885.07(82764.26,52621.59)	2404.39(1799.82,3032.45)	-0.70(-0.79,-0.62)
Finland	844.29(722.35,949.05)	415.16(334.02,500.99)	1803.28(2125.97,1422.69)	516.64(380.55,659.14)	0.98(0.86,1.10)	516.15(447.12,572.77)	259.02(210.15,309.04)	869.79(1015.1,680.1)	234.24(174.15,293.16)	-0.14(-0.26,-0.02)	7264.8(6340.93,8086.58)	3576.27(2928,4255.95)	11545.21(13525.63,9184.54)	3259.5(2462.87,4055.47)	-0.09(-0.21,0.03)
Italy	8492.08(7175.03,9354.19)	356.52(293.84,407.34)	20587.2(23676.68,15468.98)	491.26(369.44,589.49)	1.04(0.83,1.25)	5568.92(4749.48,6020.03)	242.96(203.95,268.12)	11058.8(12731.66,8327.17)	241.53(183.39,279.37)	-0.04(-0.11,0.04)	78604.48(68127.54,84882.4)	3320.09(2829.41,3648.09)	141833.34(161560.82,108438.82)	3306.6(2577.68,3803.53)	-0.05(-0.13,0.03)
Luxembourg	81.66(72.29,91.38)	538.9(446.85,641.13)	141.45(165.05,115.24)	555.87(429.47,687.25)	0.55(0.34,0.75)	57.13(51.03,62.93)	392.49(329.11,456.76)	79.15(90.91,65.71)	289.37(230.27,347.9)	-0.62(-0.80,-0.45)	788.18(705.33,874.18)	5226.15(4408.01,6083.58)	1012.9(1163.07,850.27)	3925.03(3150.62,4732.77)	-0.57(-0.74,-0.39)
Denmark	1106.6(960.33,1230.72)	484.23(396.14,575.08)	1674(1941.21,1382.06)	544.54(416.95,680.67)	0.58(0.40,0.75)	839.28(737.91,926.96)	369.39(303.92,436.27)	1048.99(1199.73,861.14)	332.65(255.91,409.91)	-0.34(-0.44,-0.24)	11375.42(10005.55,12576.07)	4987.68(4136.72,5853.92)	13663.07(15714.83,11442.44)	4405.6(3434.56,5403.09)	-0.38(-0.49,-0.26)
United States of America	54941.01(46807.31,59124.24)	647.53(552.08,703.62)	90415.33(99146.82,74171.59)	682.98(557.61,755.66)	-0.02(-0.13,0.10)	23136.61(19624.46,24945.24)	272.17(230.06,295.16)	33031.22(36463.33,26716.5)	238.35(192.54,263.96)	-0.57(-0.64,-0.50)	335834.54(292211.66,362919.51)	3956.99(3402.1,4308.73)	462575.21(510783.77,385569.1)	3444.32(2856.53,3822.29)	-0.60(-0.66,-0.53)
Georgia	255.94(223.2,288.35)	173.52(146,203.52)	461.68(530.47,394.83)	322.35(264.53,384.36)	2.94(2.26,3.63)	209.41(184.97,233.22)	144.84(122.56,167.97)	387.45(443.47,330.64)	258.39(214.11,305.37)	2.98(2.27,3.70)	3015.37(2668.65,3374.51)	2044.02(1739.08,2370.87)	5316.5(6045.44,4555.96)	3721.01(3090.44,4403.5)	2.99(2.34,3.65)
Norway	812.11(697.61,884.5)	419.59(358.65,469.68)	1103.61(1258.15,896.17)	449.09(355.02,529.07)	0.20(0.11,0.28)	548.12(473.72,589.84)	282.88(242.12,310.77)	629.58(708.52,511.27)	240.09(192.52,273.48)	-0.69(-0.76,-0.61)	7482.04(6546.12,8073.63)	3869.45(3360.49,4239.13)	8117.31(9065.2,6663.96)	3250.78(2647.4,3693.75)	-0.69(-0.76,-0.62)
Sweden	1784.17(1540.16,2024.64)	413.05(333.39,496.87)	2994.46(3605.25,2330.26)	510.29(379.62,650.23)	0.83(0.66,1.00)	1058.94(909.33,1181.36)	246.13(201.43,291.84)	1483.61(1750.47,1143.42)	242.05(181.36,300.71)	-0.02(-0.14,0.10)	14586.07(12650.27,16278.63)	3387.69(2811.38,3986.37)	19504.8(23068.86,15441.54)	3279.13(2488.18,4079.56)	-0.02(-0.15,0.10)
Belgium	2338.24(1951.17,2667.96)	529.63(416.46,643.77)	3256.51(3920.01,2486.59)	518.63(380.67,663.24)	0.05(-0.07,0.17)	1606.23(1335.18,1814.65)	373.06(296.34,450.33)	1881.28(2227.1,1419)	274.74(199.71,344.52)	-0.85(-1.00,-0.70)	21767.58(18473.62,24547.74)	4959.47(3998.88,5931.49)	23879.53(28234.59,18513.06)	3742.8(2771.66,4670.48)	-0.83(-0.95,-0.70)
Switzerland	1274.76(1062.82,1466.93)	421.02(329.96,518.39)	2332.26(2774.48,1794.83)	479.36(343.65,621.68)	0.64(0.41,0.86)	771.98(649.84,873.16)	254.83(201.72,309.82)	1184.86(1417.05,882.72)	226.43(163.55,288.58)	-0.24(-0.41,-0.06)	10613.73(8933.45,12047.36)	3521.6(2808.55,4254.14)	15554.42(18498.73,11850.11)	3139.12(2304.09,3955.43)	-0.22(-0.37,-0.06)
Kuwait	10.36(8.39,12.16)	182.51(137.24,231.37)	77.95(95.49,57.44)	340.38(237.91,451.09)	2.56(2.21,2.92)	5.88(4.72,6.75)	102.39(77.16,127.68)	30.26(36.8,22.57)	120.51(85.91,156.84)	0.85(0.56,1.15)	82.58(67.82,95.51)	1454.36(1112.92,1802.35)	411.03(500.02,311.78)	1739.8(1260.67,2243)	0.94(0.64,1.23)
Ukraine	3134.22(2736.82,3565.86)	156.61(128.91,188.89)	3186.78(4278.86,2234.06)	157.81(106.78,219.75)	-0.22(-0.46,0.03)	2597.55(2294.38,2917.44)	135(111.46,162.23)	2573.64(3506.67,1815.73)	125.49(85.61,175.64)	-0.54(-0.82,-0.27)	38040.38(33285.98,42939.43)	1893.93(1573.39,2256.91)	35785.44(48513.21,25279.75)	1778.54(1208.69,2474.4)	-0.46(-0.71,-0.20)
Armenia	91.1(79.03,104.09)	175.6(150,203.76)	248.25(298.08,205.27)	282.38(230.79,340.44)	1.86(1.62,2.10)	79.8(68.93,91.02)	156.79(133.5,179.93)	197.38(234.86,165.02)	217.49(179.39,259.33)	1.36(1.12,1.59)	1141.06(987.42,1301.7)	2196.75(1879.74,2520.6)	2627.96(3136.76,2189.14)	2997.24(2480.36,3574.08)	1.25(1.01,1.50)
UI: uncertainty interval; ASIR: age-standardized incidence rate; EAPC: estimated annual percentage change; ASDR: age-standardized deaths rate; ASDiR: age-standardized disability-adjusted life years (DALYs) rate.
